# Supplementary material for: A chromosome-level genome of the booklouse, Liposcelis brunnea, provides insight into louse evolution and environmental stress adaptation
Source: Gigascience. 2022 Jul 19;11:giac062. doi: 10.1093/gigascience/giac062 (PMC9295366; doi:10.1093/gigascience/giac062)
Supplement: giac062_Supplemental_Tables [file giac062_supplemental_tables.zip › Table S1.xlsx]

## Sheet: Pso.expand
Table S1. Annotation of clade-specific expansion/contraction gene families from KinFin analysis.
Clade/Species	Expansion/contraction	Orthologs	Annotations (GO,Interproscan,Pfam,SignalP)	Function
Psocodea	expansion	OG0000003	IPR000618	Family Insect cuticle protein
		OG0000003	PF00379	Insect cuticle protein
		OG0000003	SignalP-noTM	SignalP-noTM
		OG0000015	GO:0008194	UDP-glycosyltransferase activity
		OG0000015	IPR002213	Family UDP-glucuronosyl/UDP-glucosyltransferase
		OG0000015	PF00201	UDP-glucoronosyl and UDP-glucosyl transferase
		OG0000029	IPR027806	Domain Harbinger transposase-derived nuclease domain
		OG0000029	PF13359	DDE superfamily endonuclease
		OG0000032	IPR027806	Domain Harbinger transposase-derived nuclease domain
		OG0000032	PF13359	DDE superfamily endonuclease
		OG0000042	GO:0016021;GO:0140359;GO:0055085;GO:0005524	integral component of membrane ;ABC-type transporter activity ;transmembrane transport ;ATP binding
		OG0000042	IPR011527;IPR003439	Domain ABC transporter type 1, transmembrane domain;Domain ABC transporter-like, ATP-binding domain
		OG0000042	PF00664;PF00005	ABC transporter transmembrane region;ABC transporter
		OG0000055	IPR027806	Domain Harbinger transposase-derived nuclease domain
		OG0000055	PF13359	DDE superfamily endonuclease
		OG0000057	IPR027806	Domain Harbinger transposase-derived nuclease domain
		OG0000057	PF13359	DDE superfamily endonuclease
		OG0000065	GO:0003676	nucleic acid binding
		OG0000065	IPR004875	Domain DDE superfamily endonuclease domain
		OG0000065	PF03184	DDE superfamily endonuclease
		OG0000072	GO:0016020;GO:0005272;GO:0006814	membrane ;sodium channel activity ;sodium ion transport
		OG0000072	IPR001873	Family Epithelial sodium channel
		OG0000072	PF00858	Amiloride-sensitive sodium channel
		OG0000077	GO:0016021;GO:0050912;GO:0008527	integral component of membrane ;detection of chemical stimulus involved in sensory perception of taste ;taste receptor activity
		OG0000077	IPR009318	Family Gustatory receptor
		OG0000077	PF06151	Trehalose receptor
		OG0000087	GO:0004252;GO:0006508	serine-type endopeptidase activity ;proteolysis
		OG0000087	IPR001254	Domain Serine proteases, trypsin domain
		OG0000087	PF00089	Trypsin
		OG0000090	GO:0016491	oxidoreductase activity
		OG0000090	IPR002347	Family Short-chain dehydrogenase/reductase SDR
		OG0000090	PF00106	short chain dehydrogenase
		OG0000092	IPR006578	Domain MADF domain
		OG0000092	PF10545	Alcohol dehydrogenase transcription factor Myb/SANT-like
		OG0000157	IPR014044	Domain CAP domain
		OG0000157	PF00188	Cysteine-rich secretory protein family
		OG0000172	GO:0022857;GO:0055085;GO:0016021	transmembrane transporter activity ;transmembrane transport ;integral component of membrane
		OG0000172	IPR005828	Family Major facilitator, sugar transporter-like
		OG0000172	PF00083	Sugar (and other) transporter
		OG0000193	GO:0022857;GO:0055085	transmembrane transporter activity ;transmembrane transport
		OG0000193	IPR011701	Family Major facilitator superfamily
		OG0000193	PF07690	Major Facilitator Superfamily
		OG0000221	IPR004000	Family Actin family
		OG0000221	PF00022	Actin
		OG0000235	GO:0016787;GO:0046872;GO:0003676	hydrolase activity ;metal ion binding ;nucleic acid binding
		OG0000235	IPR001604	Domain DNA/RNA non-specific endonuclease
		OG0000235	PF01223	DNA/RNA non-specific endonuclease
		OG0000252	GO:0004386	helicase activity
		OG0000252	IPR041677;IPR041679	Domain DNA2/NAM7 helicase, helicase domain;Domain DNA2/NAM7 helicase-like, C-terminal
		OG0000252	PF13086;PF13087	AAA domain;AAA domain
		OG0000256	GO:0022857;GO:0055085	transmembrane transporter activity ;transmembrane transport
		OG0000256	IPR011701	Family Major facilitator superfamily
		OG0000256	PF07690	Major Facilitator Superfamily
		OG0000318	GO:0016787;GO:0009166	hydrolase activity ;nucleotide catabolic process
		OG0000318	IPR008334;IPR004843	Domain 5'-Nucleotidase, C-terminal;Domain Calcineurin-like phosphoesterase domain, ApaH type
		OG0000318	PF02872;PF00149	5'-nucleotidase, C-terminal domain;Calcineurin-like phosphoesterase
		OG0000348	GO:0003824;GO:0005975	catalytic activity ;carbohydrate metabolic process
		OG0000348	IPR006047	Domain Glycosyl hydrolase, family 13, catalytic domain
		OG0000348	PF00128	Alpha amylase, catalytic domain
		OG0000348	SignalP-noTM	SignalP-noTM
		OG0000356	GO:0022857;GO:0055085	transmembrane transporter activity ;transmembrane transport
		OG0000356	IPR011701	Family Major facilitator superfamily
		OG0000356	PF07690	Major Facilitator Superfamily
Psocodea	contraction	OG0000402	IPR004119	Family Ecdysteroid kinase-like
		OG0000402	PF02958	Ecdysteroid kinase-like family
		OG0000562	GO:0016747	acyltransferase activity, transferring groups other than amino-acyl groups
		OG0000562	IPR002656	Domain Acyltransferase 3 domain
		OG0000562	PF01757	Acyltransferase family
		OG0000569	GO:0016787	hydrolase activity
		OG0000569	IPR004843	Domain Calcineurin-like phosphoesterase domain, ApaH type
		OG0000569	PF00149	Calcineurin-like phosphoesterase
		OG0000623	IPR007714	Domain CFA20 domain
		OG0000623	PF05018	Protein of unknown function (DUF667)
		OG0000749	GO:0016020;GO:0008417;GO:0006486	membrane ;fucosyltransferase activity ;protein glycosylation
		OG0000749	IPR001503;IPR031481	Family Glycosyl transferase family 10;Domain Fucosyltransferase, N-terminal
		OG0000749	PF17039;PF00852	Fucosyltransferase, N-terminal;Glycosyltransferase family 10 (fucosyltransferase) C-term
		OG0000786	GO:0004356;GO:0006807;GO:0006542	glutamate-ammonia ligase activity ;nitrogen compound metabolic process ;glutamine biosynthetic process
		OG0000786	IPR008147;IPR008146	Domain Glutamine synthetase, beta-Grasp domain;Domain Glutamine synthetase, catalytic domain
		OG0000786	PF03951;PF00120	Glutamine synthetase, beta-Grasp domain;Glutamine synthetase, catalytic domain
		OG0000790	IPR027831	Domain Domain of unknown function DUF4485
		OG0000790	PF14846	Domain of unknown function (DUF4485)
		OG0000911	GO:0022857;GO:0016020;GO:0055085	transmembrane transporter activity ;membrane ;transmembrane transport
		OG0000911	IPR001734	Family Sodium/solute symporter
		OG0000911	PF00474	Sodium:solute symporter family
		OG0001024	GO:0004930;GO:0007186;GO:0016021	G protein-coupled receptor activity ;G protein-coupled receptor signaling pathway ;integral component of membrane
		OG0001024	IPR000276	Family G protein-coupled receptor, rhodopsin-like
		OG0001024	PF00001	7 transmembrane receptor (rhodopsin family)
		OG0001101	GO:0016021;GO:0015293	integral component of membrane ;symporter activity
		OG0001101	IPR001991	Family Sodium:dicarboxylate symporter
		OG0001101	PF00375	Sodium:dicarboxylate symporter family
		OG0001165	GO:0005515	protein binding
		OG0001280	GO:0006811;GO:0005230;GO:0016021	ion transport ;extracellular ligand-gated ion channel activity ;integral component of membrane
		OG0001280	IPR006202;IPR006029	Domain Neurotransmitter-gated ion-channel ligand-binding domain;Domain Neurotransmitter-gated ion-channel transmembrane domain
		OG0001280	PF02931;PF02932	Neurotransmitter-gated ion-channel ligand binding domain;Neurotransmitter-gated ion-channel transmembrane region
		OG0001293	IPR001849	Domain Pleckstrin homology domain
		OG0001293	PF00169	PH domain
		OG0001324	IPR000008;IPR019558	Domain C2 domain;Domain Mammalian uncoordinated homology 13, subgroup, domain 2
		OG0001324	PF00168;PF10540	C2 domain;N/A
		OG0001333	GO:0005515	protein binding
		OG0001333	IPR001660	Domain Sterile alpha motif domain
		OG0001333	PF00536	SAM domain (Sterile alpha motif)
		OG0001360	GO:0005975;GO:0005576;GO:0008061	carbohydrate metabolic process ;extracellular region ;chitin binding
		OG0001360	IPR001223;IPR002557	Domain Glycoside hydrolase family 18, catalytic domain;Domain Chitin binding domain
		OG0001360	PF00704;PF01607	Glycosyl hydrolases family 18;Chitin binding Peritrophin-A domain
		OG0001360	SignalP-noTM	SignalP-noTM
		OG0001362	GO:0005515	protein binding
		OG0001362	IPR040990;IPR031692;IPR000261;IPR045063	Domain Domain of unknown function DUF5600;Domain EH domain-containing protein, N-terminal;Domain EH domain;Domain Dynamin, N-terminal
		OG0001362	PF18150;PF16880;PF12763;PF00350	Domain of unknown function (DUF5600);N-terminal EH-domain containing protein;Cytoskeletal-regulatory complex EF hand;Dynamin family
		OG0001369	GO:0005525	GTP binding
		OG0001369	IPR006073	Domain GTP binding domain
		OG0001369	PF01926	50S ribosome-binding GTPase
		OG0001372	GO:0005515	protein binding
		OG0001372	IPR001611	Repeat Leucine-rich repeat
		OG0001372	PF13855	Leucine rich repeat
		OG0001372	SignalP-noTM	SignalP-noTM
		OG0001434	GO:0005515	protein binding
		OG0001434	IPR001478	Domain PDZ domain
		OG0001434	PF00595	PDZ domain
		OG0001472	IPR018108	Repeat Mitochondrial substrate/solute carrier
		OG0001472	PF00153	Mitochondrial carrier protein
		OG0001486	GO:0016788	hydrolase activity, acting on ester bonds
		OG0001486	IPR001087	Family GDSL lipase/esterase
		OG0001486	PF00657	GDSL-like Lipase/Acylhydrolase
		OG0001511	GO:0016021;GO:0022857;GO:0055085	integral component of membrane ;transmembrane transporter activity ;transmembrane transport
		OG0001511	IPR005828	Family Major facilitator, sugar transporter-like
		OG0001511	PF00083	Sugar (and other) transporter
		OG0001543	IPR022782	Domain Actin interacting protein 3-like, C-terminal
		OG0001543	PF03915	Actin interacting protein 3
		OG0001556	SignalP-noTM	SignalP-noTM
		OG0001557	GO:0016491	oxidoreductase activity
		OG0001557	IPR002937	Domain Amine oxidase
		OG0001557	PF01593	Flavin containing amine oxidoreductase
		OG0001567	GO:0005741;GO:0055085	mitochondrial outer membrane ;transmembrane transport
		OG0001567	IPR027246	Family Eukaryotic porin/Tom40
		OG0001567	PF01459	Eukaryotic porin
		OG0001595	GO:0005506;GO:0016491;GO:0008610	iron ion binding ;oxidoreductase activity ;lipid biosynthetic process
		OG0001595	IPR006694	Domain Fatty acid hydroxylase
		OG0001595	PF04116	Fatty acid hydroxylase superfamily
		OG0001657	GO:0045261;GO:0015986;GO:0046933	proton-transporting ATP synthase complex, catalytic core F(1) ;ATP synthesis coupled proton transport ;proton-transporting ATP synthase activity, rotational mechanism
		OG0001657	IPR000131	Family ATP synthase, F1 complex, gamma subunit
		OG0001657	PF00231	ATP synthase
		OG0001782	GO:0006468;GO:0004672;GO:0005524;GO:0004675;GO:0016020	protein phosphorylation ;protein kinase activity ;ATP binding ;transmembrane receptor protein serine/threonine kinase activity ;membrane
		OG0001782	IPR000719;IPR000472	Domain Protein kinase domain;Domain Activin types I and II receptor domain
		OG0001782	PF00069;PF01064	Protein kinase domain;Activin types I and II receptor domain
		OG0001785	GO:0005524;GO:0016887	ATP binding ;ATPase
		OG0001785	IPR003959;IPR041569	Domain ATPase, AAA-type, core;Domain AAA ATPase, AAA+ lid domain
		OG0001785	PF00004;PF17862	ATPase family associated with various cellular activities (AAA);AAA+ lid domain
		OG0001929	IPR019402	Family Frag1/DRAM/Sfk1
		OG0001929	PF10277	Frag1/DRAM/Sfk1 family
		OG0002196	IPR018834	Domain DNA/RNA-binding domain, Est1-type
		OG0002196	PF10373	Est1 DNA/RNA binding domain
		OG0002499	GO:0004252;GO:0006508	serine-type endopeptidase activity ;proteolysis
		OG0002499	IPR001254	Domain Serine proteases, trypsin domain
		OG0002499	PF00089	Trypsin
		OG0002945	GO:0004930;GO:0007186;GO:0016021	G protein-coupled receptor activity ;G protein-coupled receptor signaling pathway ;integral component of membrane
		OG0002945	IPR000276	Family G protein-coupled receptor, rhodopsin-like
		OG0002945	PF00001	7 transmembrane receptor (rhodopsin family)
		OG0003030	IPR013087	Domain Zinc finger C2H2-type
		OG0003030	PF00096	Zinc finger, C2H2 type
		OG0003578	GO:0045277;GO:0005739	respiratory chain complex IV ;mitochondrion
		OG0003578	IPR003213	Family Cytochrome c oxidase, subunit VIb
		OG0003578	PF02297	Cytochrome oxidase c subunit VIb
		OG0003580	IPR010562	Family Haemolymph juvenile hormone binding
		OG0003580	PF06585	Haemolymph juvenile hormone binding protein (JHBP)
		OG0003589	GO:0022857;GO:0055085	transmembrane transporter activity ;transmembrane transport
		OG0003589	IPR011701	Family Major facilitator superfamily
		OG0003589	PF07690	Major Facilitator Superfamily
		OG0003607	IPR041430	Domain ATRX, ADD domain
		OG0003607	PF17981	Cysteine Rich ADD domain
		OG0003610	GO:0016021	integral component of membrane
		OG0003610	IPR018499	Family Tetraspanin/Peripherin
		OG0003610	PF00335	Tetraspanin family
		OG0003611	GO:0004497;GO:0016705;GO:0005506;GO:0020037	monooxygenase activity ;oxidoreductase activity, acting on paired donors, with incorporation or reduction of molecular oxygen ;iron ion binding ;heme binding
		OG0003611	IPR001128	Family Cytochrome P450
		OG0003611	PF00067	Cytochrome P450
		OG0003638	GO:0050660;GO:0016614	flavin adenine dinucleotide binding ;oxidoreductase activity, acting on CH-OH group of donors
		OG0003638	IPR000172;IPR007867	Domain Glucose-methanol-choline oxidoreductase, N-terminal;Domain Glucose-methanol-choline oxidoreductase, C-terminal
		OG0003638	PF00732;PF05199	GMC oxidoreductase;GMC oxidoreductase
		OG0003677	GO:0003677	DNA binding
		OG0003677	IPR006600;IPR007889	Domain HTH CenpB-type DNA-binding domain;Domain DNA binding HTH domain, Psq-type
		OG0003677	PF03221;PF04218	Tc5 transposase DNA-binding domain;CENP-B N-terminal DNA-binding domain
		OG0004622	GO:0005515	protein binding
		OG0004622	IPR001680;IPR001810	Repeat WD40 repeat;Domain F-box domain
		OG0004622	PF00400;PF12937	WD domain, G-beta repeat;F-box-like
		OG0005702	IPR008547	Family Protein of unknown function DUF829, TMEM53
		OG0005702	PF05705	Eukaryotic protein of unknown function (DUF829)
		OG0007124	IPR007588	Domain Zinc finger, FLYWCH-type
		OG0007124	PF04500	FLYWCH zinc finger domain
		OG0007128	GO:0004252;GO:0006508	serine-type endopeptidase activity ;proteolysis
		OG0007128	IPR001254	Domain Serine proteases, trypsin domain
		OG0007128	PF00089	Trypsin
		OG0007140	GO:0005524	ATP binding
		OG0007140	IPR003439	Domain ABC transporter-like, ATP-binding domain
		OG0007140	PF00005;PF12698	ABC transporter;ABC-2 family transporter protein
		OG0007196	IPR000595	Domain Cyclic nucleotide-binding domain
		OG0007196	PF00027	Cyclic nucleotide-binding domain
		OG0007633	PF14924	Protein of unknown function (DUF4497)
		OG0008473	IPR032840	Domain CFAP91 domain
		OG0008473	PF14738	Cilia- and flagella-associated protein 91
		OG0008496	GO:0004806	triglyceride lipase activity
		OG0008496	IPR013818	Domain Lipase/vitellogenin
		OG0008496	PF00151	Lipase
		OG0008527	GO:0016021	integral component of membrane
		OG0008527	IPR006634	Domain TRAM/LAG1/CLN8 homology domain
		OG0008527	PF03798	TLC domain
		OG0009500	GO:0003677	DNA binding
		OG0009500	IPR003656	Domain Zinc finger, BED-type
		OG0009500	PF02892	BED zinc finger
		OG0009560	GO:0016787;GO:0046872;GO:0003676	hydrolase activity ;metal ion binding ;nucleic acid binding
		OG0009560	IPR001604	Domain DNA/RNA non-specific endonuclease
		OG0009560	PF01223	DNA/RNA non-specific endonuclease
L.brunnea	expansion	OG0000002	GO:0004497;GO:0020037;GO:0016705;GO:0005506	monooxygenase activity ;heme binding ;oxidoreductase activity, acting on paired donors, with incorporation or reduction of molecular oxygen ;iron ion binding
		OG0000002	IPR001128	Family Cytochrome P450
		OG0000002	PF00067	Cytochrome P450
		OG0000005	GO:0005634;GO:0008270	nucleus ;zinc ion binding
		OG0000005	IPR013087;IPR012934	Domain Zinc finger C2H2-type;Domain Zinc finger, AD-type
		OG0000005	PF00096;PF07776	Zinc finger, C2H2 type;Zinc-finger associated domain (zf-AD)
		OG0000007	GO:0016021;GO:0050909	integral component of membrane ;sensory perception of taste
		OG0000007	IPR013604	Family 7TM chemoreceptor
		OG0000007	PF08395	7tm Chemosensory receptor
		OG0000012	IPR000618	Family Insect cuticle protein
		OG0000012	PF00379	Insect cuticle protein
		OG0000019	GO:0016705;GO:0005506;GO:0004497;GO:0020037	oxidoreductase activity, acting on paired donors, with incorporation or reduction of molecular oxygen ;iron ion binding ;monooxygenase activity ;heme binding
		OG0000019	IPR001128	Family Cytochrome P450
		OG0000019	PF00067	Cytochrome P450
		OG0000030	GO:0004252;GO:0006508	serine-type endopeptidase activity ;proteolysis
		OG0000030	IPR001254	Domain Serine proteases, trypsin domain
		OG0000030	PF00089	Trypsin
		OG0000035	GO:0005549;GO:0016020;GO:0007608;GO:0004984	odorant binding ;membrane ;sensory perception of smell ;olfactory receptor activity
		OG0000035	IPR004117	Family Olfactory receptor, insect
		OG0000035	PF02949	7tm Odorant receptor
		OG0000048	GO:0006629	lipid metabolic process
		OG0000048	IPR006693	Domain Partial AB-hydrolase lipase domain
		OG0000048	PF04083	Partial alpha/beta-hydrolase lipase region
		OG0000051	IPR006612	Domain THAP-type zinc finger
		OG0000051	PF05485	THAP domain
		OG0000052	IPR010562	Family Haemolymph juvenile hormone binding
		OG0000052	PF06585	Haemolymph juvenile hormone binding protein (JHBP)
		OG0000052	SignalP-noTM	SignalP-noTM
		OG0000074	GO:0004252;GO:0006508	serine-type endopeptidase activity ;proteolysis
		OG0000074	IPR001254	Domain Serine proteases, trypsin domain
		OG0000074	PF00089	Trypsin
		OG0000074	SignalP-noTM	SignalP-noTM
		OG0000099	IPR029526	Domain PiggyBac transposable element-derived protein
		OG0000099	PF13843	Transposase IS4
		OG0000102	IPR001251	Domain CRAL-TRIO lipid binding domain
		OG0000102	PF00650	CRAL/TRIO domain
		OG0000135	GO:0016021;GO:0022857;GO:0055085	integral component of membrane ;transmembrane transporter activity ;transmembrane transport
		OG0000135	IPR005828	Family Major facilitator, sugar transporter-like
		OG0000135	PF00083	Sugar (and other) transporter
		OG0000136	GO:0016747	acyltransferase activity, transferring groups other than amino-acyl groups
		OG0000136	IPR002656	Domain Acyltransferase 3 domain
		OG0000136	PF01757	Acyltransferase family
		OG0000169	GO:0022857;GO:0016020;GO:0055085	transmembrane transporter activity ;membrane ;transmembrane transport
		OG0000169	IPR001734	Family Sodium/solute symporter
		OG0000169	PF00474	Sodium:solute symporter family
		OG0000203	IPR006629	Domain LPS-induced tumour necrosis factor alpha factor
		OG0000203	PF10601	LITAF-like zinc ribbon domain
		OG0000223	GO:0004930;GO:0007186;GO:0016021	G protein-coupled receptor activity ;G protein-coupled receptor signaling pathway ;integral component of membrane
		OG0000223	IPR000832	Family GPCR, family 2, secretin-like
		OG0000223	PF00002	7 transmembrane receptor (Secretin family)
		OG0000230	GO:0005515	protein binding
		OG0000230	IPR013098;IPR003961	Domain Immunoglobulin I-set;Domain Fibronectin type III
		OG0000230	PF07679;PF00041;PF13927	Immunoglobulin I-set domain;Fibronectin type III domain;Immunoglobulin domain
		OG0000308	GO:0016020;GO:0015276	membrane ;ligand-gated ion channel activity
		OG0000308	IPR001320	Domain Ionotropic glutamate receptor
		OG0000308	PF00060	Ligand-gated ion channel
		OG0000309	GO:0016020	membrane
		OG0000309	IPR002159	Family CD36 family
		OG0000309	PF01130	CD36 family
		OG0000321	GO:0047834	D-threo-aldose 1-dehydrogenase activity
		OG0000321	IPR023210	Domain NADP-dependent oxidoreductase domain
		OG0000321	PF00248	Aldo/keto reductase family
		OG0000323	GO:0016491	oxidoreductase activity
		OG0000323	IPR002347	Family Short-chain dehydrogenase/reductase SDR
		OG0000323	PF00106	short chain dehydrogenase
		OG0000326	GO:0006508;GO:0004181;GO:0008270	proteolysis ;metallocarboxypeptidase activity ;zinc ion binding
		OG0000326	IPR000834;IPR003146	Domain Peptidase M14, carboxypeptidase A;Domain Carboxypeptidase, activation peptide
		OG0000326	PF00246;PF02244	Zinc carboxypeptidase;Carboxypeptidase activation peptide
		OG0000341	GO:0016021;GO:0140359;GO:0055085;GO:0005524	integral component of membrane ;ABC-type transporter activity ;transmembrane transport ;ATP binding
		OG0000341	IPR011527;IPR003439	Domain ABC transporter type 1, transmembrane domain;Domain ABC transporter-like, ATP-binding domain
		OG0000341	PF00664;PF00005	ABC transporter transmembrane region;ABC transporter
		OG0000386	GO:0016491	oxidoreductase activity
		OG0000386	IPR002347	Family Short-chain dehydrogenase/reductase SDR
		OG0000386	PF00106	short chain dehydrogenase
		OG0000402	IPR004119	Family Ecdysteroid kinase-like
		OG0000402	PF02958	Ecdysteroid kinase-like family
		OG0000420	GO:0016021;GO:0050909	integral component of membrane ;sensory perception of taste
		OG0000420	IPR013604	Family 7TM chemoreceptor
		OG0000420	PF08395	7tm Chemosensory receptor
		OG0000427	GO:0005515	protein binding
		OG0000427	IPR002172	Repeat Low-density lipoprotein (LDL) receptor class A repeat
		OG0000427	PF00057	Low-density lipoprotein receptor domain class A
		OG0000459	GO:0016746	acyltransferase activity
		OG0000459	IPR002123	Domain Phospholipid/glycerol acyltransferase
		OG0000459	PF01553	Acyltransferase
		OG0000484	GO:0006508;GO:0004185	proteolysis ;serine-type carboxypeptidase activity
		OG0000484	IPR001563	Family Peptidase S10, serine carboxypeptidase
		OG0000484	PF00450	Serine carboxypeptidase
		OG0000484	SignalP-noTM	SignalP-noTM
		OG0000519	GO:0016021	integral component of membrane
		OG0000519	IPR032190;IPR003392	Domain Niemann-Pick C1, N-terminal;Family Protein patched/dispatched
		OG0000519	PF16414;PF02460	Niemann-Pick C1 N terminus;Patched family
		OG0000537	IPR004119	Family Ecdysteroid kinase-like
		OG0000537	PF02958	Ecdysteroid kinase-like family
		OG0000538	GO:0005549	odorant binding
		OG0000538	IPR006170	Family Pheromone/general odorant binding protein
		OG0000538	PF01395	PBP/GOBP family
		OG0000538	SignalP-noTM	SignalP-noTM
		OG0000539	SignalP-noTM	SignalP-noTM
		OG0000558	GO:0016020;GO:0005272;GO:0006814	membrane ;sodium channel activity ;sodium ion transport
		OG0000558	IPR001873	Family Epithelial sodium channel
		OG0000558	PF00858	Amiloride-sensitive sodium channel
		OG0000640	GO:0016491	oxidoreductase activity
		OG0000640	IPR002347	Family Short-chain dehydrogenase/reductase SDR
		OG0000640	PF00106	short chain dehydrogenase
		OG0000675	IPR031330	Domain Glycoside hydrolase 35, catalytic domain
		OG0000675	PF01301	Glycosyl hydrolases family 35
		OG0000686	GO:0016020;GO:0055085;GO:0015267	membrane ;transmembrane transport ;channel activity
		OG0000686	IPR000425	Family Major intrinsic protein
		OG0000686	PF00230	Major intrinsic protein
		OG0000749	GO:0016020;GO:0008417;GO:0006486	membrane ;fucosyltransferase activity ;protein glycosylation
		OG0000749	IPR001503;IPR031481	Family Glycosyl transferase family 10;Domain Fucosyltransferase, N-terminal
		OG0000749	PF17039;PF00852	Fucosyltransferase, N-terminal;Glycosyltransferase family 10 (fucosyltransferase) C-term
		OG0000788	GO:0022857;GO:0055085	transmembrane transporter activity ;transmembrane transport
		OG0000788	IPR011701	Family Major facilitator superfamily
		OG0000788	PF07690	Major Facilitator Superfamily
		OG0000868	GO:0016020;GO:0005272;GO:0006814	membrane ;sodium channel activity ;sodium ion transport
		OG0000868	IPR001873	Family Epithelial sodium channel
		OG0000868	PF00858	Amiloride-sensitive sodium channel
		OG0000870	IPR001304	Domain C-type lectin-like
		OG0000870	PF00059	Lectin C-type domain
		OG0000870	SignalP-noTM	SignalP-noTM
		OG0000916	IPR002999	Domain Tudor domain
		OG0000916	PF00567	Tudor domain
		OG0000925	IPR041625	Domain Beta-mannosidase, Ig-fold domain
		OG0000925	PF17753	Ig-fold domain
		OG0001041	GO:0017121;GO:0017128	plasma membrane phospholipid scrambling ;phospholipid scramblase activity
		OG0001041	IPR005552	Family Scramblase
		OG0001041	PF03803	Scramblase
		OG0001049	IPR002018	Domain Carboxylesterase, type B
		OG0001049	PF00135	Carboxylesterase family
		OG0001085	IPR007863;IPR032632	Domain Peptidase M16, C-terminal;Domain Peptidase M16, middle/third domain
		OG0001085	PF05193;PF16187	Peptidase M16 inactive domain;Middle or third domain of peptidase_M16
		OG0001098	GO:0004930;GO:0007186;GO:0016021;GO:0005515	G protein-coupled receptor activity ;G protein-coupled receptor signaling pathway ;integral component of membrane ;protein binding
		OG0001098	IPR000276;IPR001611	Family G protein-coupled receptor, rhodopsin-like;Repeat Leucine-rich repeat
		OG0001098	PF00001;PF13855	7 transmembrane receptor (rhodopsin family);Leucine rich repeat
		OG0001182	GO:0005975;GO:0004553	carbohydrate metabolic process ;hydrolase activity, hydrolyzing O-glycosyl compounds
		OG0001182	IPR000322;IPR031727;IPR025887;IPR000519	Family Glycoside hydrolase family 31;Domain Galactose mutarotase, N-terminal barrel;Domain Glycoside hydrolase family 31, N-terminal domain;Domain P-type trefoil domain
		OG0001182	PF16863;PF01055;PF13802;PF00088	N-terminal barrel of NtMGAM and CtMGAM, maltase-glucoamylase;Glycosyl hydrolases family 31 ;Galactose mutarotase-like;Trefoil (P-type) domain
		OG0001310	GO:0005319;GO:0006869	lipid transporter activity ;lipid transport
		OG0001310	IPR015255	Domain Vitellinogen, open beta-sheet
		OG0001310	PF09172	Domain of unknown function (DUF1943)
		OG0001323	GO:0005085	guanyl-nucleotide exchange factor activity
		OG0001323	IPR001357;IPR000219	Domain BRCT domain;Domain Dbl homology (DH) domain
		OG0001323	PF12738;PF00621	twin BRCT domain;RhoGEF domain
		OG0001331	SignalP-noTM	SignalP-noTM
		OG0001360	GO:0005975;GO:0005576;GO:0008061	carbohydrate metabolic process ;extracellular region ;chitin binding
		OG0001360	IPR001223;IPR002557	Domain Glycoside hydrolase family 18, catalytic domain;Domain Chitin binding domain
		OG0001360	PF00704;PF01607	Glycosyl hydrolases family 18;Chitin binding Peritrophin-A domain
		OG0001360	SignalP-noTM	SignalP-noTM
		OG0001369	GO:0005525	GTP binding
		OG0001369	IPR006073	Domain GTP binding domain
		OG0001369	PF01926	50S ribosome-binding GTPase
		OG0001372	GO:0005515	protein binding
		OG0001372	IPR001611	Repeat Leucine-rich repeat
		OG0001372	PF13855	Leucine rich repeat
		OG0001372	SignalP-noTM	SignalP-noTM
		OG0001502	GO:0003676;GO:0005515	nucleic acid binding ;protein binding
		OG0001502	IPR032474;IPR003165;IPR032472;IPR014811;IPR003100	Domain Protein argonaute, N-terminal;Domain Piwi domain;Domain Argonaute linker 2 domain;Domain Argonaute, linker 1 domain;Domain PAZ domain
		OG0001502	PF16486;PF02171;PF16488;PF08699;PF02170	N-terminal domain of argonaute;Piwi domain;Argonaute linker 2 domain ;Argonaute linker 1 domain;PAZ domain
		OG0001556	SignalP-noTM	SignalP-noTM
		OG0001557	GO:0016491	oxidoreductase activity
		OG0001557	IPR002937	Domain Amine oxidase
		OG0001557	PF01593	Flavin containing amine oxidoreductase
		OG0001595	GO:0005506;GO:0016491;GO:0008610	iron ion binding ;oxidoreductase activity ;lipid biosynthetic process
		OG0001595	IPR006694	Domain Fatty acid hydroxylase
		OG0001595	PF04116	Fatty acid hydroxylase superfamily
		OG0001599	IPR001251	Domain CRAL-TRIO lipid binding domain
		OG0001599	PF00650	CRAL/TRIO domain
		OG0001873	GO:0005515	protein binding
		OG0001873	IPR007397;IPR001810	Domain F-box associated (FBA) domain;Domain F-box domain
		OG0001873	PF04300	F-box associated region
		OG0001929	IPR019402	Family Frag1/DRAM/Sfk1
		OG0001929	PF10277	Frag1/DRAM/Sfk1 family
		OG0001930	GO:0004930;GO:0007186;GO:0016021	G protein-coupled receptor activity ;G protein-coupled receptor signaling pathway ;integral component of membrane
		OG0001930	IPR000276	Family G protein-coupled receptor, rhodopsin-like
		OG0001930	PF00001	7 transmembrane receptor (rhodopsin family)
		OG0001931	GO:0016020;GO:0004970	membrane ;ionotropic glutamate receptor activity
		OG0001931	IPR019594	Domain Ionotropic glutamate receptor, L-glutamate and glycine-binding domain
		OG0001931	PF10613	Ligated ion channel L-glutamate- and glycine-binding site
		OG0002092	GO:0004114;GO:0007165	3',5'-cyclic-nucleotide phosphodiesterase activity ;signal transduction
		OG0002092	IPR002073;IPR013706	Domain 3'5'-cyclic nucleotide phosphodiesterase, catalytic domain;Domain 3'5'-cyclic nucleotide phosphodiesterase N-terminal
		OG0002092	PF00233;PF08499	3'5'-cyclic nucleotide phosphodiesterase;3'5'-cyclic nucleotide phosphodiesterase N-terminal
		OG0002115	SignalP-noTM	SignalP-noTM
		OG0002490	IPR002018	Domain Carboxylesterase, type B
		OG0002490	PF00135	Carboxylesterase family
		OG0002492	IPR007588	Domain Zinc finger, FLYWCH-type
		OG0002492	PF04500	FLYWCH zinc finger domain
		OG0002518	SignalP-noTM	SignalP-noTM
		OG0002717	GO:0003677	DNA binding
		OG0002717	IPR001356;IPR003350	Domain Homeobox domain;Domain CUT domain
		OG0002717	PF02376;PF00046	CUT domain;Homeodomain
		OG0002945	GO:0004930;GO:0007186;GO:0016021	G protein-coupled receptor activity ;G protein-coupled receptor signaling pathway ;integral component of membrane
		OG0002945	IPR000276	Family G protein-coupled receptor, rhodopsin-like
		OG0002945	PF00001	7 transmembrane receptor (rhodopsin family)
		OG0003278	GO:0071949	FAD binding
		OG0003278	IPR002938	Domain FAD-binding domain
		OG0003278	PF01494	FAD binding domain
		OG0003326	IPR018902	Family Uncharacterised protein FAM166/UPF0605
		OG0003326	PF10629	Protein of unknown function (DUF2475)
		OG0003415	IPR000192	Domain Aminotransferase class V domain
		OG0003415	PF00266	Aminotransferase class-V
		OG0003580	IPR010562	Family Haemolymph juvenile hormone binding
		OG0003580	PF06585	Haemolymph juvenile hormone binding protein (JHBP)
		OG0003595	GO:0016021	integral component of membrane
		OG0003595	IPR000175	Family Sodium:neurotransmitter symporter
		OG0003595	PF00209	Sodium:neurotransmitter symporter family
		OG0003600	GO:0004497;GO:0016705;GO:0005506;GO:0020037	monooxygenase activity ;oxidoreductase activity, acting on paired donors, with incorporation or reduction of molecular oxygen ;iron ion binding ;heme binding
		OG0003600	IPR001128	Family Cytochrome P450
		OG0003600	PF00067	Cytochrome P450
		OG0003638	GO:0050660;GO:0016614	flavin adenine dinucleotide binding ;oxidoreductase activity, acting on CH-OH group of donors
		OG0003638	IPR000172;IPR007867	Domain Glucose-methanol-choline oxidoreductase, N-terminal;Domain Glucose-methanol-choline oxidoreductase, C-terminal
		OG0003638	PF00732;PF05199	GMC oxidoreductase;GMC oxidoreductase
		OG0003649	SignalP-noTM	SignalP-noTM
		OG0005640	IPR001251	Domain CRAL-TRIO lipid binding domain
		OG0005640	PF00650	CRAL/TRIO domain
		OG0005666	SignalP-noTM	SignalP-noTM
		OG0005697	SignalP-noTM	SignalP-noTM
		OG0005713	GO:0004497;GO:0016705;GO:0005506;GO:0020037	monooxygenase activity ;oxidoreductase activity, acting on paired donors, with incorporation or reduction of molecular oxygen ;iron ion binding ;heme binding
		OG0005713	IPR001128	Family Cytochrome P450
		OG0005713	PF00067	Cytochrome P450
		OG0005774	GO:0016021;GO:0050909	integral component of membrane ;sensory perception of taste
		OG0005774	IPR013604	Family 7TM chemoreceptor
		OG0005774	PF08395	7tm Chemosensory receptor
		OG0005775	GO:0016021;GO:0050909	integral component of membrane ;sensory perception of taste
		OG0005775	IPR013604	Family 7TM chemoreceptor
		OG0005775	PF08395	7tm Chemosensory receptor
		OG0005776	GO:0006749;GO:0005515	glutathione metabolic process ;protein binding
		OG0005776	IPR004046;IPR004045	Domain Glutathione S-transferase, C-terminal;Domain Glutathione S-transferase, N-terminal
		OG0005776	PF00043	Glutathione S-transferase, C-terminal domain
		OG0005800	IPR006612	Domain THAP-type zinc finger
		OG0005800	PF05485	THAP domain
		OG0007123	IPR000873;IPR025110	Domain AMP-dependent synthetase/ligase;Domain AMP-binding enzyme, C-terminal domain
		OG0007123	PF00501;PF13193	AMP-binding enzyme;AMP-binding enzyme C-terminal domain
		OG0007124	IPR007588	Domain Zinc finger, FLYWCH-type
		OG0007124	PF04500	FLYWCH zinc finger domain
		OG0007128	GO:0004252;GO:0006508	serine-type endopeptidase activity ;proteolysis
		OG0007128	IPR001254	Domain Serine proteases, trypsin domain
		OG0007128	PF00089	Trypsin
		OG0007134	IPR000073	Domain Alpha/beta hydrolase fold-1
		OG0007140	GO:0005524	ATP binding
		OG0007140	IPR003439	Domain ABC transporter-like, ATP-binding domain
		OG0007140	PF00005;PF12698	ABC transporter;ABC-2 family transporter protein
		OG0007243	IPR044822	Domain Myb/SANT-like DNA-binding domain 4
		OG0007243	PF13837	Myb/SANT-like DNA-binding domain
		OG0007358	GO:0022857;GO:0016020;GO:0055085	transmembrane transporter activity ;membrane ;transmembrane transport
		OG0007358	IPR002293	Family Amino acid/polyamine transporter I
		OG0007358	PF13520	Amino acid permease
		OG0007892	IPR020234	Family Mite allergen, group-7
		OG0007892	PF16984	Group 7 allergen
		OG0007892	SignalP-noTM	SignalP-noTM
		OG0008024	IPR002018	Domain Carboxylesterase, type B
		OG0008024	PF00135	Carboxylesterase family
		OG0008035	IPR001304	Domain C-type lectin-like
		OG0008035	PF00059	Lectin C-type domain
		OG0008035	SignalP-noTM	SignalP-noTM
		OG0008036	IPR001304	Domain C-type lectin-like
		OG0008036	PF00059	Lectin C-type domain
		OG0008036	SignalP-noTM	SignalP-noTM
		OG0008160	IPR014030;IPR014043;IPR032821;IPR014031	Domain Beta-ketoacyl synthase, N-terminal;Domain Acyl transferase;Domain Polyketide synthase, C-terminal extension;Domain Beta-ketoacyl synthase, C-terminal
		OG0008160	PF00109;PF00698;PF02801;PF16197	Beta-ketoacyl synthase, N-terminal domain;Acyl transferase domain;Beta-ketoacyl synthase, C-terminal domain;Ketoacyl-synthetase C-terminal extension
		OG0008343	GO:0005524	ATP binding
		OG0008343	IPR003439	Domain ABC transporter-like, ATP-binding domain
		OG0008343	PF00005	ABC transporter
		OG0008344	IPR013087	Domain Zinc finger C2H2-type
		OG0008344	PF00096	Zinc finger, C2H2 type
		OG0008496	GO:0004806	triglyceride lipase activity
		OG0008496	IPR013818	Domain Lipase/vitellogenin
		OG0008496	PF00151	Lipase
		OG0008635	IPR002018	Domain Carboxylesterase, type B
		OG0008635	PF00135	Carboxylesterase family
		OG0008635	SignalP-noTM	SignalP-noTM
		OG0008636	GO:0004252;GO:0006508	serine-type endopeptidase activity ;proteolysis
		OG0008636	IPR001254	Domain Serine proteases, trypsin domain
		OG0008636	PF00089	Trypsin
		OG0008637	SignalP-noTM	SignalP-noTM
		OG0009045	GO:0004497;GO:0016705;GO:0005506;GO:0020037	monooxygenase activity ;oxidoreductase activity, acting on paired donors, with incorporation or reduction of molecular oxygen ;iron ion binding ;heme binding
		OG0009045	IPR001128	Family Cytochrome P450
		OG0009045	PF00067	Cytochrome P450
		OG0009106	SignalP-noTM	SignalP-noTM
		OG0009199	IPR020683	Domain Ankyrin repeat-containing domain
		OG0009199	PF12796	Ankyrin repeats (3 copies)
		OG0009504	GO:0004252;GO:0006508	serine-type endopeptidase activity ;proteolysis
		OG0009504	IPR001254	Domain Serine proteases, trypsin domain
		OG0009504	PF00089	Trypsin
		OG0009504	SignalP-noTM	SignalP-noTM
		OG0009786	PF00656	Caspase domain
		OG0009789	GO:0003824;GO:0004556;GO:0005975;GO:0005509	catalytic activity ;alpha-amylase activity ;carbohydrate metabolic process ;calcium ion binding
		OG0009789	IPR012850;IPR006047	Domain Alpha-amylase, C-terminal beta-sheet;Domain Glycosyl hydrolase, family 13, catalytic domain
		OG0009789	PF00128;PF07821	Alpha amylase, catalytic domain;Alpha-amylase C-terminal beta-sheet domain
		OG0009789	SignalP-noTM	SignalP-noTM
		OG0009790	IPR007588	Domain Zinc finger, FLYWCH-type
		OG0009790	PF04500	FLYWCH zinc finger domain
		OG0009791	GO:0005576;GO:0008061	extracellular region ;chitin binding
		OG0009791	IPR002557	Domain Chitin binding domain
		OG0009791	PF01607	Chitin binding Peritrophin-A domain
		OG0009791	SignalP-noTM	SignalP-noTM
		OG0010098	GO:0003677	DNA binding
		OG0010098	IPR003656	Domain Zinc finger, BED-type
		OG0010098	PF02892	BED zinc finger
		OG0010099	IPR007588	Domain Zinc finger, FLYWCH-type
		OG0010099	PF04500	FLYWCH zinc finger domain
		OG0010152	GO:0033743	peptide-methionine (R)-S-oxide reductase activity
		OG0010152	IPR002579	Domain Peptide methionine sulphoxide reductase MrsB
		OG0010152	PF01641	SelR domain
		OG0010171	GO:0006813;GO:0005890;GO:0006814	potassium ion transport ;sodium:potassium-exchanging ATPase complex ;sodium ion transport
		OG0010171	IPR000402	Family Sodium/potassium-transporting ATPase subunit beta
		OG0010171	PF00287	Sodium / potassium ATPase beta chain
		OG0010348	GO:0071704;GO:0004553	organic substance metabolic process ;hydrolase activity, hydrolyzing O-glycosyl compounds
		OG0010348	IPR001547	Domain Glycoside hydrolase, family 5
		OG0010348	PF00150	Cellulase (glycosyl hydrolase family 5)
		OG0010348	SignalP-noTM	SignalP-noTM
		OG0010385	IPR004119	Family Ecdysteroid kinase-like
		OG0010385	PF02958	Ecdysteroid kinase-like family
		OG0010468	IPR010562	Family Haemolymph juvenile hormone binding
		OG0010468	PF06585	Haemolymph juvenile hormone binding protein (JHBP)
		OG0010469	IPR013120;IPR033640	Domain Fatty acyl-coenzyme A reductase, NAD-binding domain;Domain Fatty acyl-CoA reductase, C-terminal
		OG0010469	PF07993;PF03015	Male sterility protein;Male sterility protein
		OG0010470	SignalP-noTM	SignalP-noTM
		OG0010475	GO:0005549;GO:0016020;GO:0007608;GO:0004984	odorant binding ;membrane ;sensory perception of smell ;olfactory receptor activity
		OG0010475	IPR004117	Family Olfactory receptor, insect
		OG0010475	PF02949	7tm Odorant receptor
		OG0010477	IPR007588	Domain Zinc finger, FLYWCH-type
		OG0010477	PF04500	FLYWCH zinc finger domain
		OG0010479	GO:0005549;GO:0016020;GO:0007608;GO:0004984	odorant binding ;membrane ;sensory perception of smell ;olfactory receptor activity
		OG0010479	IPR004117	Family Olfactory receptor, insect
		OG0010479	PF02949	7tm Odorant receptor
		OG0010577	GO:0005524	ATP binding
		OG0010577	IPR003439	Domain ABC transporter-like, ATP-binding domain
		OG0010577	PF00005;PF12698	ABC transporter;ABC-2 family transporter protein
		OG0010842	SignalP-noTM	SignalP-noTM
		OG0010857	GO:0005549;GO:0016020;GO:0007608;GO:0004984	odorant binding ;membrane ;sensory perception of smell ;olfactory receptor activity
		OG0010857	IPR004117	Family Olfactory receptor, insect
		OG0010857	PF02949	7tm Odorant receptor
		OG0011344	GO:0005549;GO:0016020;GO:0007608;GO:0004984	odorant binding ;membrane ;sensory perception of smell ;olfactory receptor activity
		OG0011344	IPR004117	Family Olfactory receptor, insect
		OG0011344	PF02949	7tm Odorant receptor
		OG0011345	SignalP-noTM	SignalP-noTM
		OG0011347	IPR002018	Domain Carboxylesterase, type B
		OG0011347	PF00135	Carboxylesterase family
		OG0011347	SignalP-noTM	SignalP-noTM
		OG0011355	SignalP-noTM	SignalP-noTM
		OG0011356	IPR023796	Domain Serpin domain
		OG0011356	PF00079	Serpin (serine protease inhibitor)
		OG0011358	SignalP-noTM	SignalP-noTM
		OG0011359	SignalP-noTM	SignalP-noTM
		OG0011364	IPR000873	Domain AMP-dependent synthetase/ligase
		OG0011364	PF00501	AMP-binding enzyme
		OG0011370	GO:0051603;GO:0005839	proteolysis involved in cellular protein catabolic process ;proteasome core complex
		OG0011370	IPR001353	Family Proteasome, subunit alpha/beta
		OG0011370	PF00227	Proteasome subunit
		OG0011371	SignalP-noTM	SignalP-noTM
		OG0011374	GO:0046556;GO:0046373	alpha-L-arabinofuranosidase activity ;L-arabinose metabolic process
		OG0011374	IPR010720	Domain Alpha-L-arabinofuranosidase, C-terminal
		OG0011374	PF06964	Alpha-L-arabinofuranosidase C-terminal domain
		OG0011374	SignalP-noTM	SignalP-noTM
		OG0012848	SignalP-noTM	SignalP-noTM
		OG0012858	GO:0004252;GO:0006508	serine-type endopeptidase activity ;proteolysis
		OG0012858	IPR001254	Domain Serine proteases, trypsin domain
		OG0012858	PF00089	Trypsin
		OG0012864	GO:0004842	ubiquitin-protein transferase activity
		OG0012864	IPR000569	Domain HECT domain
		OG0012864	PF00632	HECT-domain (ubiquitin-transferase)
		OG0012875	GO:0016021;GO:0140359;GO:0055085;GO:0005524	integral component of membrane ;ABC-type transporter activity ;transmembrane transport ;ATP binding
		OG0012875	IPR011527	Domain ABC transporter type 1, transmembrane domain
		OG0012875	PF00664	ABC transporter transmembrane region
		OG0012876	SignalP-noTM	SignalP-noTM
		OG0012894	IPR007588	Domain Zinc finger, FLYWCH-type
		OG0012894	PF04500	FLYWCH zinc finger domain
		OG0012919	GO:0004497;GO:0016705;GO:0005506;GO:0020037	monooxygenase activity ;oxidoreductase activity, acting on paired donors, with incorporation or reduction of molecular oxygen ;iron ion binding ;heme binding
		OG0012919	IPR001128	Family Cytochrome P450
		OG0012919	PF00067	Cytochrome P450
		OG0012924	SignalP-noTM	SignalP-noTM
		OG0012925	IPR039436	Domain Asteroid domain
		OG0012925	PF12813	XPG domain containing
L.brunnea	contraction	OG0000037	IPR035425	Domain CENP-T/Histone H4, histone fold
		OG0000037	PF15511	Centromere kinetochore component CENP-T histone fold
		OG0000075	GO:0004252;GO:0006508	serine-type endopeptidase activity ;proteolysis
		OG0000075	IPR001254	Domain Serine proteases, trypsin domain
		OG0000075	PF00089	Trypsin
		OG0000075	SignalP-noTM	SignalP-noTM
		OG0000151	GO:0006508;GO:0008234	proteolysis ;cysteine-type peptidase activity
		OG0000151	IPR000668;IPR013201	Domain Peptidase C1A, papain C-terminal;Domain Cathepsin propeptide inhibitor domain (I29)
		OG0000151	PF00112;PF08246	Papain family cysteine protease;Cathepsin propeptide inhibitor domain (I29)
		OG0000166	GO:0016791	phosphatase activity
		OG0000166	IPR001952	Family Alkaline phosphatase
		OG0000166	PF00245	Alkaline phosphatase
		OG0000166	SignalP-noTM	SignalP-noTM
		OG0000276	GO:0005515	protein binding
		OG0000276	IPR001478	Domain PDZ domain
		OG0000276	PF00595	PDZ domain
		OG0000826	IPR001129	Family Membrane-associated, eicosanoid/glutathione metabolism (MAPEG) protein
		OG0000826	PF01124	MAPEG family
		OG0001147	IPR029428	Family Mapk-regulated corepressor-interacting protein
		OG0001147	PF14799	FAM195 family
Parasitic lice	expansion	OG0000291	GO:0016671	oxidoreductase activity, acting on a sulfur group of donors, disulfide as acceptor
		OG0000291	IPR004911	Family Gamma interferon inducible lysosomal thiol reductase GILT
		OG0000291	PF03227	Gamma interferon inducible lysosomal thiol reductase (GILT)
		OG0000291	SignalP-noTM	SignalP-noTM
		OG0000403	GO:0004252;GO:0006508	serine-type endopeptidase activity ;proteolysis
		OG0000403	IPR001254	Domain Serine proteases, trypsin domain
		OG0000403	PF00089	Trypsin
		OG0000415	GO:0008270	zinc ion binding
		OG0000415	IPR011016	Domain Zinc finger, RING-CH-type
		OG0000415	PF12906	RING-variant domain
		OG0000482	GO:0006508;GO:0008234	proteolysis ;cysteine-type peptidase activity
		OG0000482	IPR000668;IPR013201	Domain Peptidase C1A, papain C-terminal;Domain Cathepsin propeptide inhibitor domain (I29)
		OG0000482	PF00112;PF08246	Papain family cysteine protease;Cathepsin propeptide inhibitor domain (I29)
		OG0000482	SignalP-noTM	SignalP-noTM
		OG0001046	GO:0016887;GO:0005524	ATPase ;ATP binding
		OG0001046	IPR003959;IPR041569	Domain ATPase, AAA-type, core;Domain AAA ATPase, AAA+ lid domain
		OG0001046	PF00004;PF17862	ATPase family associated with various cellular activities (AAA);AAA+ lid domain
		OG0001178	GO:0006468;GO:0005524;GO:0004672	protein phosphorylation ;ATP binding ;protein kinase activity
		OG0001178	IPR000719	Domain Protein kinase domain
		OG0001178	PF00069	Protein kinase domain
		OG0001277	IPR015425	Domain Formin, FH2 domain
		OG0001277	PF02181	Formin Homology 2 Domain
		OG0001295	GO:0006508;GO:0004222	proteolysis ;metalloendopeptidase activity
		OG0001295	IPR001506	Domain Peptidase M12A
		OG0001295	PF01400	Astacin (Peptidase family M12A)
		OG0001295	SignalP-noTM	SignalP-noTM
		OG0001489	GO:0016616	oxidoreductase activity, acting on the CH-OH group of donors, NAD or NADP as acceptor
		OG0001489	IPR024084	Domain Isopropylmalate dehydrogenase-like domain
		OG0001489	PF00180	Isocitrate/isopropylmalate dehydrogenase
		OG0001568	IPR000859;IPR001304	Domain CUB domain;Domain C-type lectin-like
		OG0001568	PF00431;PF00059	CUB domain;Lectin C-type domain
		OG0001598	GO:0030414	peptidase inhibitor activity
		OG0001598	IPR008037	Domain Pacifastin domain
		OG0001598	PF05375	Pacifastin inhibitor (LCMII)
		OG0001598	SignalP-noTM	SignalP-noTM
		OG0001761	GO:0016787;GO:0046872;GO:0003993	hydrolase activity ;metal ion binding ;acid phosphatase activity
		OG0001761	IPR004843;IPR025733;IPR015914	Domain Calcineurin-like phosphoesterase domain, ApaH type;Domain Iron/zinc purple acid phosphatase-like C-terminal domain;Domain Purple acid phosphatase, N-terminal
		OG0001761	PF00149;PF14008;PF16656	Calcineurin-like phosphoesterase;Iron/zinc purple acid phosphatase-like protein C;Purple acid Phosphatase, N-terminal domain
		OG0001761	SignalP-noTM	SignalP-noTM
		OG0001973	GO:0008483;GO:0030170	transaminase activity ;pyridoxal phosphate binding
		OG0001973	IPR005814	Family Aminotransferase class-III
		OG0001973	PF00202	Aminotransferase class-III
		OG0002022	IPR013766;IPR010400	Domain Thioredoxin domain;Domain PITH domain
		OG0002022	PF00085;PF06201	Thioredoxin;PITH domain
		OG0002466	IPR000859	Domain CUB domain
		OG0002466	PF00431	CUB domain
		OG0002493	SignalP-noTM	SignalP-noTM
		OG0002496	GO:0005549;GO:0016020;GO:0007608;GO:0004984	odorant binding ;membrane ;sensory perception of smell ;olfactory receptor activity
		OG0002496	IPR004117	Family Olfactory receptor, insect
		OG0002496	PF02949	7tm Odorant receptor
		OG0005718	GO:0004252;GO:0006508	serine-type endopeptidase activity ;proteolysis
		OG0005718	IPR001254	Domain Serine proteases, trypsin domain
		OG0005718	PF00089	Trypsin
		OG0007127	GO:0004114;GO:0007165;GO:0005515	3',5'-cyclic-nucleotide phosphodiesterase activity ;signal transduction ;protein binding
		OG0007127	IPR003018;IPR002073	Domain GAF domain;Domain 3'5'-cyclic nucleotide phosphodiesterase, catalytic domain
		OG0007127	PF01590;PF00233	GAF domain;3'5'-cyclic nucleotide phosphodiesterase
		OG0007618	IPR031993	Domain Domain of unknown function DUF4789
		OG0007618	PF16033	Domain of unknown function (DUF4789)
		OG0007618	SignalP-noTM	SignalP-noTM
		OG0007894	GO:0004252;GO:0016021	serine-type endopeptidase activity ;integral component of membrane
		OG0007894	IPR022764	Domain Peptidase S54, rhomboid domain
		OG0007894	PF01694	Rhomboid family
		OG0008268	IPR000086	Domain NUDIX hydrolase domain
		OG0008268	PF00293	NUDIX domain
		OG0008455	PF13899	Thioredoxin-like
		OG0008476	SignalP-noTM	SignalP-noTM
		OG0010115	GO:0016616;GO:0016491	oxidoreductase activity, acting on the CH-OH group of donors, NAD or NADP as acceptor ;oxidoreductase activity
		OG0010115	IPR001236;IPR022383	Domain Lactate/malate dehydrogenase, N-terminal;Domain Lactate/malate dehydrogenase, C-terminal
		OG0010115	PF00056;PF02866	lactate/malate dehydrogenase, NAD binding domain;lactate/malate dehydrogenase, alpha/beta C-terminal domain
Parasitic lice	contraction	OG0000002	GO:0004497;GO:0020037;GO:0016705;GO:0005506	monooxygenase activity ;heme binding ;oxidoreductase activity, acting on paired donors, with incorporation or reduction of molecular oxygen ;iron ion binding
		OG0000002	IPR001128	Family Cytochrome P450
		OG0000002	PF00067	Cytochrome P450
		OG0000018	GO:0003677	DNA binding
		OG0000018	IPR007125	Domain Histone H2A/H2B/H3
		OG0000018	PF00125	Core histone H2A/H2B/H3/H4
		OG0000032	IPR027806	Domain Harbinger transposase-derived nuclease domain
		OG0000032	PF13359	DDE superfamily endonuclease
		OG0000051	IPR006612	Domain THAP-type zinc finger
		OG0000051	PF05485	THAP domain
		OG0000074	GO:0004252;GO:0006508	serine-type endopeptidase activity ;proteolysis
		OG0000074	IPR001254	Domain Serine proteases, trypsin domain
		OG0000074	PF00089	Trypsin
		OG0000074	SignalP-noTM	SignalP-noTM
		OG0000082	GO:0006508;GO:0004181;GO:0008270	proteolysis ;metallocarboxypeptidase activity ;zinc ion binding
		OG0000082	IPR000834	Domain Peptidase M14, carboxypeptidase A
		OG0000082	PF00246	Zinc carboxypeptidase
		OG0000083	IPR000618	Family Insect cuticle protein
		OG0000083	PF00379	Insect cuticle protein
		OG0000083	SignalP-noTM	SignalP-noTM
		OG0000092	IPR006578	Domain MADF domain
		OG0000092	PF10545	Alcohol dehydrogenase transcription factor Myb/SANT-like
		OG0000130	GO:0005975;GO:0004553	carbohydrate metabolic process ;hydrolase activity, hydrolyzing O-glycosyl compounds
		OG0000130	IPR001360	Family Glycoside hydrolase family 1
		OG0000130	PF00232	Glycosyl hydrolase family 1
		OG0000143	IPR001251	Domain CRAL-TRIO lipid binding domain
		OG0000143	PF00650	CRAL/TRIO domain
		OG0000152	IPR005203;IPR005204;IPR000896	Domain Hemocyanin, C-terminal;Domain Hemocyanin, N-terminal;Domain Hemocyanin/hexamerin middle domain
		OG0000152	PF03723;PF03722;PF00372	Hemocyanin, ig-like domain;Hemocyanin, all-alpha domain;Hemocyanin, copper containing domain
		OG0000152	SignalP-noTM	SignalP-noTM
		OG0000205	GO:0047834	D-threo-aldose 1-dehydrogenase activity
		OG0000205	IPR023210	Domain NADP-dependent oxidoreductase domain
		OG0000205	PF00248	Aldo/keto reductase family
		OG0000210	IPR028002	Domain Myb/SANT-like DNA-binding domain 5
		OG0000210	PF13873	Myb/SANT-like DNA-binding domain
		OG0000220	IPR018289	Domain MULE transposase domain
		OG0000220	PF10551	MULE transposase domain
		OG0000359	GO:0005509	calcium ion binding
		OG0000359	IPR002048	Domain EF-hand domain
		OG0000359	PF13499	EF-hand domain pair
		OG0000386	GO:0016491	oxidoreductase activity
		OG0000386	IPR002347	Family Short-chain dehydrogenase/reductase SDR
		OG0000386	PF00106	short chain dehydrogenase
		OG0000420	GO:0016021;GO:0050909	integral component of membrane ;sensory perception of taste
		OG0000420	IPR013604	Family 7TM chemoreceptor
		OG0000420	PF08395	7tm Chemosensory receptor
		OG0000446	IPR007021	Domain Domain of unknown function DUF659
		OG0000446	PF04937	Protein of unknown function (DUF 659)
		OG0000557	GO:0016747	acyltransferase activity, transferring groups other than amino-acyl groups
		OG0000557	IPR013653	Domain FR47-like
		OG0000557	PF08445	FR47-like protein
		OG0000558	GO:0016020;GO:0005272;GO:0006814	membrane ;sodium channel activity ;sodium ion transport
		OG0000558	IPR001873	Family Epithelial sodium channel
		OG0000558	PF00858	Amiloride-sensitive sodium channel
		OG0000645	IPR027805;IPR027806	Domain Transposase, Helix-turn-helix domain;Domain Harbinger transposase-derived nuclease domain
		OG0000645	PF13613;PF13359	Helix-turn-helix of DDE superfamily endonuclease;DDE superfamily endonuclease
		OG0000868	GO:0016020;GO:0005272;GO:0006814	membrane ;sodium channel activity ;sodium ion transport
		OG0000868	IPR001873	Family Epithelial sodium channel
		OG0000868	PF00858	Amiloride-sensitive sodium channel
		OG0001055	GO:0022857;GO:0055085	transmembrane transporter activity ;transmembrane transport
		OG0001055	IPR011701	Family Major facilitator superfamily
		OG0001055	PF07690	Major Facilitator Superfamily
		OG0001352	GO:0003924;GO:0005525	GTPase activity ;GTP binding
		OG0001352	IPR001806	Family Small GTPase
		OG0001352	PF00071	Ras family
C.columbae	expansion	OG0000026	IPR009071	Domain High mobility group box domain
		OG0000026	PF00505	HMG (high mobility group) box
		OG0000058	GO:0003924;GO:0005525	GTPase activity ;GTP binding
		OG0000058	IPR018316;IPR003008	Domain Tubulin/FtsZ, 2-layer sandwich domain;Domain Tubulin/FtsZ, GTPase domain
		OG0000058	PF03953;PF00091	Tubulin C-terminal domain;Tubulin/FtsZ family, GTPase domain
		OG0000156	GO:0016020;GO:0015276;GO:0004970	membrane ;ligand-gated ion channel activity ;ionotropic glutamate receptor activity
		OG0000156	IPR001828;IPR001320;IPR019594	Domain Receptor, ligand binding region;Domain Ionotropic glutamate receptor;Domain Ionotropic glutamate receptor, L-glutamate and glycine-binding domain
		OG0000156	PF01094;PF00060;PF10613	Receptor family ligand binding region;Ligand-gated ion channel;Ligated ion channel L-glutamate- and glycine-binding site
		OG0000156	SignalP-noTM	SignalP-noTM
		OG0000161	GO:0005515	protein binding
		OG0000161	IPR000210	Domain BTB/POZ domain
		OG0000161	PF00651	BTB/POZ domain
		OG0000277	IPR006068;IPR004014	Domain Cation-transporting P-type ATPase, C-terminal;Domain Cation-transporting P-type ATPase, N-terminal
		OG0000277	PF00689;PF00122;PF00690;PF13246	Cation transporting ATPase, C-terminus;E1-E2 ATPase;Cation transporter/ATPase, N-terminus;Cation transport ATPase (P-type)
		OG0000291	GO:0016671	oxidoreductase activity, acting on a sulfur group of donors, disulfide as acceptor
		OG0000291	IPR004911	Family Gamma interferon inducible lysosomal thiol reductase GILT
		OG0000291	PF03227	Gamma interferon inducible lysosomal thiol reductase (GILT)
		OG0000291	SignalP-noTM	SignalP-noTM
		OG0000326	GO:0006508;GO:0004181;GO:0008270	proteolysis ;metallocarboxypeptidase activity ;zinc ion binding
		OG0000326	IPR000834;IPR003146	Domain Peptidase M14, carboxypeptidase A;Domain Carboxypeptidase, activation peptide
		OG0000326	PF00246;PF02244	Zinc carboxypeptidase;Carboxypeptidase activation peptide
		OG0000403	GO:0004252;GO:0006508	serine-type endopeptidase activity ;proteolysis
		OG0000403	IPR001254	Domain Serine proteases, trypsin domain
		OG0000403	PF00089	Trypsin
		OG0000416	GO:0009922;GO:0016021	fatty acid elongase activity ;integral component of membrane
		OG0000416	IPR002076	Family ELO family
		OG0000416	PF01151	GNS1/SUR4 family
		OG0000499	IPR029526	Domain PiggyBac transposable element-derived protein
		OG0000499	PF13843	Transposase IS4
		OG0000624	GO:0005515	protein binding
		OG0000624	IPR000225	Repeat Armadillo
		OG0000624	PF00514	Armadillo/beta-catenin-like repeat
		OG0000888	GO:0016491	oxidoreductase activity
		OG0000888	IPR002347	Family Short-chain dehydrogenase/reductase SDR
		OG0000888	PF00106	short chain dehydrogenase
		OG0001007	GO:0005085	guanyl-nucleotide exchange factor activity
		OG0001007	IPR000219	Domain Dbl homology (DH) domain
		OG0001007	PF00621	RhoGEF domain
		OG0001019	GO:0016787	hydrolase activity
		OG0001019	IPR004843	Domain Calcineurin-like phosphoesterase domain, ApaH type
		OG0001019	PF00149	Calcineurin-like phosphoesterase
		OG0001082	IPR025398	Domain Domain of unknown function DUF4371
		OG0001082	PF14291	Domain of unknown function (DUF4371)
		OG0001125	GO:0016020;GO:0008083	membrane ;growth factor activity
		OG0001125	IPR000072	Domain PDGF/VEGF domain
		OG0001125	PF00341	PDGF/VEGF domain
		OG0001138	IPR001357	Domain BRCT domain
		OG0001138	PF12738;PF00533	twin BRCT domain;BRCA1 C Terminus (BRCT) domain
		OG0001152	GO:0022857;GO:0055085	transmembrane transporter activity ;transmembrane transport
		OG0001152	IPR011701	Family Major facilitator superfamily
		OG0001152	PF07690	Major Facilitator Superfamily
		OG0001153	PF13893	RNA recognition motif. (a.k.a. RRM, RBD, or RNP domain)
		OG0001158	GO:0005515	protein binding
		OG0001158	IPR002017	Repeat Spectrin repeat
		OG0001158	PF00435	Spectrin repeat
		OG0001171	GO:0005375;GO:0035434;GO:0016021	copper ion transmembrane transporter activity ;copper ion transmembrane transport ;integral component of membrane
		OG0001171	IPR007274	Family Ctr copper transporter
		OG0001171	PF04145	Ctr copper transporter family
		OG0001342	GO:0006811;GO:0016020;GO:0055085;GO:0005216;GO:0005248;GO:0006814;GO:0001518	ion transport ;membrane ;transmembrane transport ;ion channel activity ;voltage-gated sodium channel activity ;sodium ion transport ;voltage-gated sodium channel complex
		OG0001342	IPR005821;IPR024583;IPR010526	Domain Ion transport domain;Domain Voltage-gated Na+ ion channel, cytoplasmic domain;Domain Sodium ion transport-associated
		OG0001342	PF00520;PF11933;PF06512	Ion transport protein;Cytoplasmic domain of voltage-gated Na+ ion channel;Sodium ion transport-associated
		OG0001407	IPR039008;IPR001322	Domain Intermediate filament, rod domain;Domain Lamin tail domain
		OG0001407	PF00038;PF00932	Intermediate filament protein;Lamin Tail Domain
		OG0001482	GO:0008537	proteasome activator complex
		OG0001482	IPR003186;IPR003185	Domain Proteasome activator PA28, C-terminal domain;Domain Proteasome activator PA28, N-terminal domain
		OG0001482	PF02252;PF02251	Proteasome activator pa28 beta subunit;Proteasome activator pa28 alpha subunit
		OG0001514	IPR013154	Domain Alcohol dehydrogenase, N-terminal
		OG0001514	PF08240;PF13602	Alcohol dehydrogenase GroES-like domain;Zinc-binding dehydrogenase
		OG0001526	IPR009071	Domain High mobility group box domain
		OG0001526	PF00505	HMG (high mobility group) box
		OG0001531	IPR002939;IPR001623	Domain Chaperone DnaJ, C-terminal;Domain DnaJ domain
		OG0001531	PF01556;PF00226	DnaJ C terminal domain;DnaJ domain
		OG0001541	GO:0051287;GO:0016616	NAD binding ;oxidoreductase activity, acting on the CH-OH group of donors, NAD or NADP as acceptor
		OG0001541	IPR001732;IPR014027;IPR014026	Domain UDP-glucose/GDP-mannose dehydrogenase, N-terminal;Domain UDP-glucose/GDP-mannose dehydrogenase, C-terminal;Domain UDP-glucose/GDP-mannose dehydrogenase, dimerisation
		OG0001541	PF03721;PF00984;PF03720	UDP-glucose/GDP-mannose dehydrogenase family, NAD binding domain;UDP-glucose/GDP-mannose dehydrogenase family, central domain;UDP-glucose/GDP-mannose dehydrogenase family, UDP binding domain
		OG0001669	GO:0005509	calcium ion binding
		OG0001669	IPR018108;IPR002048	Repeat Mitochondrial substrate/solute carrier;Domain EF-hand domain
		OG0001669	PF00153	Mitochondrial carrier protein
		OG0001688	GO:0003677	DNA binding
		OG0001688	IPR001356	Domain Homeobox domain
		OG0001688	PF00046	Homeodomain
		OG0001710	GO:1902600;GO:0015078;GO:0033177	proton transmembrane transport ;proton transmembrane transporter activity ;proton-transporting two-sector ATPase complex, proton-transporting domain
		OG0001710	IPR002379	Domain V-ATPase proteolipid subunit C-like domain
		OG0001710	PF00137	ATP synthase subunit C
		OG0001730	GO:0003677	DNA binding
		OG0001730	IPR013087;IPR001356	Domain Zinc finger C2H2-type;Domain Homeobox domain
		OG0001730	PF00096;PF00046	Zinc finger, C2H2 type;Homeodomain
		OG0001731	IPR002018	Domain Carboxylesterase, type B
		OG0001731	PF00135	Carboxylesterase family
		OG0001740	GO:0005515	protein binding
		OG0001740	IPR002172	Repeat Low-density lipoprotein (LDL) receptor class A repeat
		OG0001740	PF00057	Low-density lipoprotein receptor domain class A
		OG0001771	IPR032104	Domain Spaetzle
		OG0001771	PF16077	Spaetzle
		OG0001831	IPR010562	Family Haemolymph juvenile hormone binding
		OG0001831	PF06585	Haemolymph juvenile hormone binding protein (JHBP)
		OG0001857	GO:0019211	phosphatase activator activity
		OG0001857	IPR004327	Family Phosphotyrosyl phosphatase activator, PTPA
		OG0001857	PF03095	Phosphotyrosyl phosphate activator (PTPA) protein
		OG0001885	IPR026937;IPR039187	Domain Strawberry notch, helicase C domain;Domain Strawberry notch, AAA domain
		OG0001885	PF13871;PF13872	C-terminal domain on Strawberry notch homologue;P-loop containing NTP hydrolase pore-1
		OG0001892	GO:0005515	protein binding
		OG0001892	IPR001452;IPR001060	Domain SH3 domain;Domain FCH domain
		OG0001892	PF00611	Fes/CIP4, and EFC/F-BAR homology domain
		OG0001977	IPR031334;IPR031805	Domain Piezo non-specific cation channel, R-Ras-binding domain;Domain Piezo domain
		OG0001977	PF12166;PF15917	Piezo non-specific cation channel, R-Ras-binding domain;Piezo
		OG0002096	IPR013907	Family Sds3-like
		OG0002096	PF08598	Sds3-like
		OG0002140	GO:0016787	hydrolase activity
		OG0002140	IPR003140	Domain Phospholipase/carboxylesterase/thioesterase
		OG0002140	PF02230	Phospholipase/Carboxylesterase
		OG0002177	GO:0005634;GO:0006397	nucleus ;mRNA processing
		OG0002177	IPR008847	Domain Suppressor of forked
		OG0002177	PF05843	Suppressor of forked protein (Suf)
		OG0002266	GO:0004930;GO:0007186;GO:0016021	G protein-coupled receptor activity ;G protein-coupled receptor signaling pathway ;integral component of membrane
		OG0002266	IPR000276	Family G protein-coupled receptor, rhodopsin-like
		OG0002266	PF00001	7 transmembrane receptor (rhodopsin family)
		OG0002322	IPR006671	Domain Cyclin, N-terminal
		OG0002322	PF00134	Cyclin, N-terminal domain
		OG0002421	IPR018862	Family Eukaryotic translation initiation factor 4E binding protein
		OG0002421	PF10477	Nucleocytoplasmic shuttling protein for mRNA cap-binding EIF4E
		OG0002439	GO:0046983	protein dimerization activity
		OG0002439	IPR011598	Domain Myc-type, basic helix-loop-helix (bHLH) domain
		OG0002439	PF00010	Helix-loop-helix DNA-binding domain
		OG0002489	GO:0005515	protein binding
		OG0002489	IPR000210	Domain BTB/POZ domain
		OG0002489	PF00651	BTB/POZ domain
		OG0002497	GO:0006508;GO:0004222	proteolysis ;metalloendopeptidase activity
		OG0002497	IPR000884;IPR041645;IPR001590;IPR010294	Repeat Thrombospondin type-1 (TSP1) repeat;Domain ADAM cysteine-rich domain 2;Domain Peptidase M12B, ADAM/reprolysin;Domain ADAM-TS Spacer 1
		OG0002497	PF19030;PF00090;PF01421;PF17771;PF05986	Thrombospondin type 1 domain;Thrombospondin type 1 domain;Reprolysin (M12B) family zinc metalloprotease ;ADAM cysteine-rich domain;ADAM-TS Spacer 1
		OG0002499	GO:0004252;GO:0006508	serine-type endopeptidase activity ;proteolysis
		OG0002499	IPR001254	Domain Serine proteases, trypsin domain
		OG0002499	PF00089	Trypsin
		OG0002871	IPR019748	Domain FERM central domain
		OG0002871	PF00373	FERM central domain
		OG0003122	GO:0003735;GO:0005840;GO:0006412	structural constituent of ribosome ;ribosome ;translation
		OG0003122	IPR001266	Family Ribosomal protein S19e
		OG0003122	PF01090	Ribosomal protein S19e
		OG0003340	IPR033464	Domain CSN8/PSMD8/EIF3K
		OG0003340	PF10075	CSN8/PSMD8/EIF3K family
		OG0003462	GO:0090266;GO:0005680	regulation of mitotic cell cycle spindle assembly checkpoint ;anaphase-promoting complex
		OG0003462	IPR026182	Family Anaphase-promoting complex subunit 15
		OG0003462	PF15243	Anaphase-promoting complex subunit 15
		OG0003523	GO:0003824	catalytic activity
		OG0003523	IPR013549;IPR001509	Domain Domain of unknown function DUF1731;Domain NAD-dependent epimerase/dehydratase
		OG0003523	PF08338;PF01370	Domain of unknown function (DUF1731);NAD dependent epimerase/dehydratase family
		OG0003534	IPR014730	Domain Electron transfer flavoprotein, alpha/beta-subunit, N-terminal
		OG0003534	PF01012	Electron transfer flavoprotein domain
		OG0003601	GO:0004930;GO:0007186;GO:0016021	G protein-coupled receptor activity ;G protein-coupled receptor signaling pathway ;integral component of membrane
		OG0003601	IPR000276	Family G protein-coupled receptor, rhodopsin-like
		OG0003601	PF00001	7 transmembrane receptor (rhodopsin family)
		OG0003925	GO:0008235	metalloexopeptidase activity
		OG0003925	IPR007484	Domain Peptidase M28
		OG0003925	PF04389	Peptidase family M28
		OG0003925	SignalP-noTM	SignalP-noTM
		OG0004657	IPR040626	Domain Cytosolic carboxypeptidase, N-terminal
		OG0004657	PF18027	Cytosolic carboxypeptidase N-terminal domain
		OG0005699	IPR023796	Domain Serpin domain
		OG0005699	PF00079	Serpin (serine protease inhibitor)
		OG0005699	SignalP-noTM	SignalP-noTM
		OG0005718	GO:0004252;GO:0006508	serine-type endopeptidase activity ;proteolysis
		OG0005718	IPR001254	Domain Serine proteases, trypsin domain
		OG0005718	PF00089	Trypsin
		OG0006108	GO:0006468;GO:0005524;GO:0004672	protein phosphorylation ;ATP binding ;protein kinase activity
		OG0006108	IPR000719	Domain Protein kinase domain
		OG0006108	PF00069	Protein kinase domain
		OG0006489	GO:0008168	methyltransferase activity
		OG0006489	IPR007823	Family Ribosomal RNA processing protein 8
		OG0006489	PF05148	Hypothetical methyltransferase
		OG0006794	GO:0005085	guanyl-nucleotide exchange factor activity
		OG0006794	IPR000219	Domain Dbl homology (DH) domain
		OG0006794	PF00621	RhoGEF domain
		OG0006991	IPR013087	Domain Zinc finger C2H2-type
		OG0006991	PF00096	Zinc finger, C2H2 type
		OG0007136	GO:0022857;GO:0055085	transmembrane transporter activity ;transmembrane transport
		OG0007136	IPR011701	Family Major facilitator superfamily
		OG0007136	PF07690	Major Facilitator Superfamily
		OG0007271	IPR013555	Domain Transient receptor ion channel domain
		OG0007271	PF08344	Transient receptor ion channel II
		OG0007791	GO:0006468;GO:0005524;GO:0004672	protein phosphorylation ;ATP binding ;protein kinase activity
		OG0007791	IPR000719;IPR007330	Domain Protein kinase domain;Domain MIT domain
		OG0007791	PF00069;PF04212	Protein kinase domain;MIT (microtubule interacting and transport) domain
		OG0007913	IPR043976	Domain Golgin subfamily A, conserved domain
		OG0007913	PF15070	Putative golgin subfamily A member 2-like protein 5
		OG0007927	IPR000716	Domain Thyroglobulin type-1
		OG0007927	PF00086	Thyroglobulin type-1 repeat
		OG0007932	IPR003511	Domain HORMA domain
		OG0007932	PF02301	HORMA domain
		OG0007941	IPR000008	Domain C2 domain
		OG0007941	PF00168	C2 domain
		OG0008414	GO:0008376;GO:0032580	acetylgalactosaminyltransferase activity ;Golgi cisterna membrane
		OG0008414	IPR008428	Family Chondroitin N-acetylgalactosaminyltransferase
		OG0008414	PF05679	Chondroitin N-acetylgalactosaminyltransferase
		OG0008923	GO:0006508;GO:0004198	proteolysis ;calcium-dependent cysteine-type endopeptidase activity
		OG0008923	IPR001300;IPR022682	Domain Peptidase C2, calpain, catalytic domain;Domain Peptidase C2, calpain, large subunit, domain III
		OG0008923	PF00648;PF01067	Calpain family cysteine protease;Calpain large subunit, domain III
		OG0008985	IPR039551	Domain Choline/carnitine acyltransferase domain
		OG0008985	PF00755	Choline/Carnitine o-acyltransferase
		OG0008987	IPR000884	Repeat Thrombospondin type-1 (TSP1) repeat
		OG0008987	PF00090	Thrombospondin type 1 domain
		OG0008987	SignalP-noTM	SignalP-noTM
		OG0009003	IPR029277	Domain Single domain Von Willebrand factor type C domain
		OG0009003	PF15430	Single domain von Willebrand factor type C
		OG0009008	GO:0004930;GO:0007186;GO:0016021	G protein-coupled receptor activity ;G protein-coupled receptor signaling pathway ;integral component of membrane
		OG0009008	IPR000276	Family G protein-coupled receptor, rhodopsin-like
		OG0009008	PF00001	7 transmembrane receptor (rhodopsin family)
		OG0009021	IPR013087	Domain Zinc finger C2H2-type
		OG0009021	PF00096	Zinc finger, C2H2 type
		OG0009029	GO:0016459;GO:0003774;GO:0005524	myosin complex ;motor activity ;ATP binding
		OG0009029	IPR001609	Domain Myosin head, motor domain
		OG0009029	PF00063	Myosin head (motor domain)
		OG0009032	GO:0003677	DNA binding
		OG0009032	IPR007125	Domain Histone H2A/H2B/H3
		OG0009032	PF00125	Core histone H2A/H2B/H3/H4
		OG0009037	GO:0004930;GO:0007186;GO:0016021	G protein-coupled receptor activity ;G protein-coupled receptor signaling pathway ;integral component of membrane
		OG0009037	IPR000832	Family GPCR, family 2, secretin-like
		OG0009037	PF00002	7 transmembrane receptor (Secretin family)
		OG0009261	GO:0003924;GO:0005525	GTPase activity ;GTP binding
		OG0009261	IPR003008	Domain Tubulin/FtsZ, GTPase domain
		OG0009261	PF00091	Tubulin/FtsZ family, GTPase domain
		OG0009521	IPR004878	Family Otopetrin
		OG0009521	PF03189	Otopetrin
		OG0009539	IPR013087	Domain Zinc finger C2H2-type
		OG0009539	PF00096	Zinc finger, C2H2 type
		OG0009561	GO:0051321	meiotic cell cycle
		OG0009561	IPR027963	Family Meiosis-specific coiled-coil domain-containing protein MEIOC
		OG0009561	PF15189	Meiosis-specific coiled-coil domain-containing protein MEIOC
		OG0009563	PF14924	Protein of unknown function (DUF4497)
		OG0009566	SignalP-noTM	SignalP-noTM
		OG0010026	IPR013087	Domain Zinc finger C2H2-type
		OG0010026	PF00096;PF12874	Zinc finger, C2H2 type;Zinc-finger of C2H2 type
		OG0010089	IPR022194	Domain Protein of unknown function DUF3719
		OG0010089	PF12516	Protein of unknown function (DUF3719)
		OG0010834	GO:0003677	DNA binding
		OG0010834	IPR003656	Domain Zinc finger, BED-type
		OG0010834	PF02892	BED zinc finger
		OG0010840	IPR027876	Domain Domain of unknown function DUF4550
		OG0010840	PF15084	Domain of unknown function (DUF4550)
		OG0010854	GO:0006813;GO:0005890;GO:0006814	potassium ion transport ;sodium:potassium-exchanging ATPase complex ;sodium ion transport
		OG0010854	IPR000402	Family Sodium/potassium-transporting ATPase subunit beta
		OG0010854	PF00287	Sodium / potassium ATPase beta chain
		OG0010889	IPR013087	Domain Zinc finger C2H2-type
		OG0010889	PF00096	Zinc finger, C2H2 type
		OG0011858	IPR013680	Domain Voltage-dependent calcium channel, alpha-2/delta subunit, conserved region
		OG0011858	PF08473	Neuronal voltage-dependent calcium channel alpha 2acd
		OG0011886	SignalP-noTM	SignalP-noTM
		OG0011931	IPR006579	Domain Pre-C2HC domain
		OG0011931	PF07530	Associated with zinc fingers
		OG0012094	GO:0016020;GO:0005509;GO:0007156	membrane ;calcium ion binding ;homophilic cell adhesion via plasma membrane adhesion molecules
		OG0012094	IPR002126	Domain Cadherin-like
		OG0012094	PF00028	Cadherin domain
		OG0013709	SignalP-noTM	SignalP-noTM
		OG0013728	SignalP-noTM	SignalP-noTM
		OG0013804	SignalP-noTM	SignalP-noTM
		OG0013826	SignalP-noTM	SignalP-noTM
		OG0013832	SignalP-noTM	SignalP-noTM
		OG0013885	GO:0016743;GO:0006520;GO:0016597	carboxyl- or carbamoyltransferase activity ;cellular amino acid metabolic process ;amino acid binding
		OG0013885	IPR006131;IPR006132	Domain Aspartate/ornithine carbamoyltransferase, Asp/Orn-binding domain;Domain Aspartate/ornithine carbamoyltransferase, carbamoyl-P binding
		OG0013885	PF00185;PF02729	Aspartate/ornithine carbamoyltransferase, Asp/Orn binding domain;Aspartate/ornithine carbamoyltransferase, carbamoyl-P binding domain
		OG0013887	SignalP-noTM	SignalP-noTM
		OG0013937	IPR013098	Domain Immunoglobulin I-set
		OG0013937	PF07679	Immunoglobulin I-set domain
		OG0013959	SignalP-noTM	SignalP-noTM
		OG0013966	IPR001781	Domain Zinc finger, LIM-type
		OG0013966	PF00412	LIM domain
		OG0014003	SignalP-noTM	SignalP-noTM
		OG0014014	SignalP-noTM	SignalP-noTM
C.columbae	contraction	OG0000004	GO:0003677	DNA binding
		OG0000004	IPR001356	Domain Homeobox domain
		OG0000004	PF00046	Homeodomain
		OG0000025	IPR013162	Domain CD80-like, immunoglobulin C2-set
		OG0000025	PF13927;PF08205	Immunoglobulin domain;CD80-like C2-set immunoglobulin domain
		OG0000030	GO:0004252;GO:0006508	serine-type endopeptidase activity ;proteolysis
		OG0000030	IPR001254	Domain Serine proteases, trypsin domain
		OG0000030	PF00089	Trypsin
		OG0000037	IPR035425	Domain CENP-T/Histone H4, histone fold
		OG0000037	PF15511	Centromere kinetochore component CENP-T histone fold
		OG0000052	IPR010562	Family Haemolymph juvenile hormone binding
		OG0000052	PF06585	Haemolymph juvenile hormone binding protein (JHBP)
		OG0000052	SignalP-noTM	SignalP-noTM
		OG0000063	GO:0006629	lipid metabolic process
		OG0000063	IPR005804	Domain Fatty acid desaturase domain
		OG0000063	PF00487	Fatty acid desaturase
		OG0000073	GO:0008146	sulfotransferase activity
		OG0000073	IPR000863	Domain Sulfotransferase domain
		OG0000073	PF00685	Sulfotransferase domain
		OG0000100	GO:0003924;GO:0005525	GTPase activity ;GTP binding
		OG0000100	IPR003008;IPR018316	Domain Tubulin/FtsZ, GTPase domain;Domain Tubulin/FtsZ, 2-layer sandwich domain
		OG0000100	PF00091;PF03953	Tubulin/FtsZ family, GTPase domain;Tubulin C-terminal domain
		OG0000111	GO:0016021	integral component of membrane
		OG0000111	IPR018499	Family Tetraspanin/Peripherin
		OG0000111	PF00335	Tetraspanin family
		OG0000141	IPR013087	Domain Zinc finger C2H2-type
		OG0000141	PF00096	Zinc finger, C2H2 type
		OG0000169	GO:0022857;GO:0016020;GO:0055085	transmembrane transporter activity ;membrane ;transmembrane transport
		OG0000169	IPR001734	Family Sodium/solute symporter
		OG0000169	PF00474	Sodium:solute symporter family
		OG0000201	GO:0007018;GO:0008569;GO:0030286;GO:0005524	microtubule-based movement ;ATP-dependent microtubule motor activity, minus-end-directed ;dynein complex ;ATP binding
		OG0000201	IPR013602;IPR035706;IPR024317;IPR035699;IPR024743;IPR004273;IPR041589;IPR041658;IPR041466;IPR041228	Domain Dynein heavy chain, linker;Domain Dynein heavy chain, ATP-binding dynein motor region;Domain Dynein heavy chain, AAA module D4;Domain Dynein heavy chain, hydrolytic ATP-binding dynein motor region;Domain Dynein heavy chain, coiled coil stalk;Domain Dynein heavy chain region D6 P-loop domain;Domain Dynein heavy chain 3, AAA+ lid domain;Domain Dynein heavy chain AAA lid domain;Domain Dynein …
		OG0000201	PF08393;PF12780;PF12781;PF12774;PF12777;PF03028;PF12775;PF17857;PF17852;PF18198;PF18199	Dynein heavy chain, N-terminal region 2;P-loop containing dynein motor region D4;ATP-binding dynein motor region;Hydrolytic ATP binding site of dynein motor region;Microtubule-binding stalk of dynein motor;Dynein heavy chain region D6 P-loop domain ;P-loop containing dynein motor region;AAA+ lid domain;Dynein heavy chain AAA lid domain;Dynein heavy chain AAA lid domain;Dynein heavy chain C-termin…
		OG0000203	IPR006629	Domain LPS-induced tumour necrosis factor alpha factor
		OG0000203	PF10601	LITAF-like zinc ribbon domain
		OG0000205	GO:0047834	D-threo-aldose 1-dehydrogenase activity
		OG0000205	IPR023210	Domain NADP-dependent oxidoreductase domain
		OG0000205	PF00248	Aldo/keto reductase family
		OG0000265	IPR000566	Domain Lipocalin/cytosolic fatty-acid binding domain
		OG0000265	SignalP-noTM	SignalP-noTM
		OG0000338	GO:0003700;GO:0006355	DNA-binding transcription factor activity ;regulation of transcription, DNA-templated
		OG0000338	IPR001699	Family Transcription factor, T-box
		OG0000338	PF00907	T-box
		OG0000402	IPR004119	Family Ecdysteroid kinase-like
		OG0000402	PF02958	Ecdysteroid kinase-like family
		OG0000471	GO:0003676;GO:0005524	nucleic acid binding ;ATP binding
		OG0000471	IPR032284;IPR011545;IPR001650	Domain ATP-dependent DNA helicase RecQ, zinc-binding domain;Domain DEAD/DEAH box helicase domain;Domain Helicase, C-terminal
		OG0000471	PF16124;PF00270;PF00271	RecQ zinc-binding;DEAD/DEAH box helicase;Helicase conserved C-terminal domain
		OG0000507	IPR001828	Domain Receptor, ligand binding region
		OG0000507	PF01094	Receptor family ligand binding region
		OG0000537	IPR004119	Family Ecdysteroid kinase-like
		OG0000537	PF02958	Ecdysteroid kinase-like family
		OG0000639	GO:0000413;GO:0003755	protein peptidyl-prolyl isomerization ;peptidyl-prolyl cis-trans isomerase activity
		OG0000639	IPR002130	Domain Cyclophilin-type peptidyl-prolyl cis-trans isomerase domain
		OG0000639	PF00160	Cyclophilin type peptidyl-prolyl cis-trans isomerase/CLD
		OG0000639	SignalP-noTM	SignalP-noTM
		OG0000650	GO:0004867	serine-type endopeptidase inhibitor activity
		OG0000650	IPR000884;IPR009465;IPR002861;IPR002223	Repeat Thrombospondin type-1 (TSP1) repeat;Domain Spondin, N-terminal;Domain Reeler domain;Domain Pancreatic trypsin inhibitor Kunitz domain
		OG0000650	PF00090;PF06468;PF02014;PF00014	Thrombospondin type 1 domain;Spondin_N;Reeler domain;Kunitz/Bovine pancreatic trypsin inhibitor domain
		OG0000653	GO:0022857;GO:0016020;GO:0055085	transmembrane transporter activity ;membrane ;transmembrane transport
		OG0000653	IPR002293	Family Amino acid/polyamine transporter I
		OG0000653	PF13520	Amino acid permease
		OG0000826	IPR001129	Family Membrane-associated, eicosanoid/glutathione metabolism (MAPEG) protein
		OG0000826	PF01124	MAPEG family
		OG0000877	GO:0016021	integral component of membrane
		OG0000877	IPR018629	Family XK-related protein
		OG0000877	PF09815	XK-related protein
		OG0000893	GO:0046873;GO:0016020;GO:0030001;GO:0055085	metal ion transmembrane transporter activity ;membrane ;metal ion transport ;transmembrane transport
		OG0000893	IPR003689	Family Zinc/iron permease
		OG0000893	PF02535	ZIP Zinc transporter
		OG0000893	SignalP-noTM	SignalP-noTM
		OG0000926	GO:0003924;GO:0005525	GTPase activity ;GTP binding
		OG0000926	IPR006689	Family Small GTPase superfamily, ARF/SAR type
		OG0000926	PF00025	ADP-ribosylation factor family
		OG0000979	IPR018108	Repeat Mitochondrial substrate/solute carrier
		OG0000979	PF00153	Mitochondrial carrier protein
		OG0001049	IPR002018	Domain Carboxylesterase, type B
		OG0001049	PF00135	Carboxylesterase family
		OG0001123	GO:0009922;GO:0016021	fatty acid elongase activity ;integral component of membrane
		OG0001123	IPR002076	Family ELO family
		OG0001123	PF01151	GNS1/SUR4 family
		OG0002945	GO:0004930;GO:0007186;GO:0016021	G protein-coupled receptor activity ;G protein-coupled receptor signaling pathway ;integral component of membrane
		OG0002945	IPR000276	Family G protein-coupled receptor, rhodopsin-like
		OG0002945	PF00001	7 transmembrane receptor (rhodopsin family)
		OG0003638	GO:0050660;GO:0016614	flavin adenine dinucleotide binding ;oxidoreductase activity, acting on CH-OH group of donors
		OG0003638	IPR000172;IPR007867	Domain Glucose-methanol-choline oxidoreductase, N-terminal;Domain Glucose-methanol-choline oxidoreductase, C-terminal
		OG0003638	PF00732;PF05199	GMC oxidoreductase;GMC oxidoreductase
		OG0007196	IPR000595	Domain Cyclic nucleotide-binding domain
		OG0007196	PF00027	Cyclic nucleotide-binding domain
P.humunus	expansion	OG0000004	GO:0003677	DNA binding
		OG0000004	IPR001356	Domain Homeobox domain
		OG0000004	PF00046	Homeodomain
		OG0000013	GO:0005515	protein binding
		OG0000013	IPR000210	Domain BTB/POZ domain
		OG0000013	PF00651	BTB/POZ domain
		OG0000100	GO:0003924;GO:0005525	GTPase activity ;GTP binding
		OG0000100	IPR003008;IPR018316	Domain Tubulin/FtsZ, GTPase domain;Domain Tubulin/FtsZ, 2-layer sandwich domain
		OG0000100	PF00091;PF03953	Tubulin/FtsZ family, GTPase domain;Tubulin C-terminal domain
		OG0000112	GO:0005576;GO:0008061	extracellular region ;chitin binding
		OG0000112	IPR002557	Domain Chitin binding domain
		OG0000112	PF01607	Chitin binding Peritrophin-A domain
		OG0000368	GO:0005509	calcium ion binding
		OG0000368	IPR002048	Domain EF-hand domain
		OG0000368	PF13499	EF-hand domain pair
		OG0000401	GO:0006355;GO:0003677	regulation of transcription, DNA-templated ;DNA binding
		OG0000401	IPR008422	Domain Homeobox KN domain
		OG0000401	PF05920	Homeobox KN domain
		OG0000402	IPR004119	Family Ecdysteroid kinase-like
		OG0000402	PF02958	Ecdysteroid kinase-like family
		OG0000425	IPR013087	Domain Zinc finger C2H2-type
		OG0000425	PF00096	Zinc finger, C2H2 type
		OG0000431	GO:0004497;GO:0016705;GO:0005506;GO:0020037	monooxygenase activity ;oxidoreductase activity, acting on paired donors, with incorporation or reduction of molecular oxygen ;iron ion binding ;heme binding
		OG0000431	IPR001128	Family Cytochrome P450
		OG0000431	PF00067	Cytochrome P450
		OG0000543	GO:0005254	chloride channel activity
		OG0000543	IPR021134	Family Bestrophin/UPF0187
		OG0000543	PF01062	Bestrophin, RFP-TM, chloride channel
		OG0000708	GO:0006508;GO:0008234	proteolysis ;cysteine-type peptidase activity
		OG0000708	IPR003653	Domain Ulp1 protease family, C-terminal catalytic domain
		OG0000708	PF02902	Ulp1 protease family, C-terminal catalytic domain
		OG0000841	GO:0004252;GO:0006508	serine-type endopeptidase activity ;proteolysis
		OG0000841	IPR001254	Domain Serine proteases, trypsin domain
		OG0000841	PF00089	Trypsin
		OG0000961	GO:0005515	protein binding
		OG0000961	IPR001487	Domain Bromodomain
		OG0000961	PF00439	Bromodomain
		OG0001047	GO:0022857;GO:0055085	transmembrane transporter activity ;transmembrane transport
		OG0001047	IPR011701	Family Major facilitator superfamily
		OG0001047	PF07690	Major Facilitator Superfamily
		OG0001048	GO:0005515	protein binding
		OG0001048	IPR001627	Domain Sema domain
		OG0001048	PF01403	Sema domain
		OG0001099	GO:0007165	signal transduction
		OG0001099	IPR000198	Domain Rho GTPase-activating protein domain
		OG0001099	PF00620	RhoGAP domain
		OG0001133	IPR010515	Domain Collagenase NC10/endostatin
		OG0001133	PF06482	Collagenase NC10 and Endostatin
		OG0001250	GO:0005515	protein binding
		OG0001250	IPR001611	Repeat Leucine-rich repeat
		OG0001250	PF13855	Leucine rich repeat
		OG0001319	IPR034907	Domain Nucleoside diphosphate kinase-like domain
		OG0001319	PF00334	Nucleoside diphosphate kinase
		OG0001321	GO:0042393;GO:0070615;GO:0005515;GO:0005524;GO:0005634;GO:0006355	histone binding ;nucleosome-dependent ATPase activity ;protein binding ;ATP binding ;nucleus ;regulation of transcription, DNA-templated
		OG0001321	IPR000330;IPR014012;IPR001650;IPR029295;IPR001487;IPR006576;IPR014978	Domain SNF2, N-terminal;Domain Helicase/SANT-associated domain;Domain Helicase, C-terminal;Domain Snf2, ATP coupling domain;Domain Bromodomain;Domain BRK domain;Domain Glutamine-Leucine-Glutamine, QLQ
		OG0001321	PF00176;PF07529;PF00271;PF14619;PF00439;PF07533;PF08880	SNF2-related domain;HSA;Helicase conserved C-terminal domain;Snf2-ATP coupling, chromatin remodelling complex;Bromodomain;BRK domain;QLQ
		OG0001356	IPR003887	Domain LEM domain
		OG0001356	PF03020	LEM domain
		OG0001410	GO:0005634;GO:0003713	nucleus ;transcription coactivator activity
		OG0001410	IPR003417	Family Core-binding factor, beta subunit
		OG0001410	PF02312	Core binding factor beta subunit
		OG0001431	IPR020683	Domain Ankyrin repeat-containing domain
		OG0001431	PF12796	Ankyrin repeats (3 copies)
		OG0001435	IPR005481	Domain Biotin carboxylase-like, N-terminal domain
		OG0001435	PF00289	Biotin carboxylase, N-terminal domain
		OG0001462	GO:0016627;GO:0050660	oxidoreductase activity, acting on the CH-CH group of donors ;flavin adenine dinucleotide binding
		OG0001462	IPR009075;IPR006091;IPR013786	Domain Acyl-CoA dehydrogenase/oxidase C-terminal;Domain Acyl-CoA oxidase/dehydrogenase, central domain;Domain Acyl-CoA dehydrogenase/oxidase, N-terminal
		OG0001462	PF00441;PF02771;PF02770	Acyl-CoA dehydrogenase, C-terminal domain;Acyl-CoA dehydrogenase, N-terminal domain;Acyl-CoA dehydrogenase, middle domain
		OG0001483	IPR000566	Domain Lipocalin/cytosolic fatty-acid binding domain
		OG0001483	PF00061	Lipocalin / cytosolic fatty-acid binding protein family
		OG0001528	IPR019133	Family Mitochondrial inner membrane protein Mitofilin
		OG0001528	PF09731	Mitochondrial inner membrane protein
		OG0001548	GO:0005044;GO:0016020;GO:0004252;GO:0006508	scavenger receptor activity ;membrane ;serine-type endopeptidase activity ;proteolysis
		OG0001548	IPR001190;IPR001254	Domain SRCR domain;Domain Serine proteases, trypsin domain
		OG0001548	PF00530;PF00089	Scavenger receptor cysteine-rich domain;Trypsin
		OG0001555	GO:0003824	catalytic activity
		OG0001555	IPR005135	Domain Endonuclease/exonuclease/phosphatase
		OG0001555	PF03372	Endonuclease/Exonuclease/phosphatase family
		OG0001566	IPR004217	Domain Tim10-like
		OG0001566	PF02953	Tim10/DDP family zinc finger
		OG0001597	GO:0003824;GO:0030170;GO:0030151	catalytic activity ;pyridoxal phosphate binding ;molybdenum ion binding
		OG0001597	IPR005302;IPR005303	Domain Molybdenum cofactor sulfurase, C-terminal;Domain MOSC, N-terminal beta barrel
		OG0001597	PF03476;PF03473	MOSC N-terminal beta barrel domain;MOSC domain
		OG0001664	GO:0020037;GO:0009055	heme binding ;electron transfer activity
		OG0001664	IPR009056	Domain Cytochrome c-like domain
		OG0001664	PF00034	Cytochrome c
		OG0001749	IPR001792	Domain Acylphosphatase-like domain
		OG0001749	PF00708	Acylphosphatase
		OG0001759	GO:0004930;GO:0007186;GO:0016021	G protein-coupled receptor activity ;G protein-coupled receptor signaling pathway ;integral component of membrane
		OG0001759	IPR000276	Family G protein-coupled receptor, rhodopsin-like
		OG0001759	PF00001	7 transmembrane receptor (rhodopsin family)
		OG0001773	GO:0005751;GO:0006123	mitochondrial respiratory chain complex IV ;mitochondrial electron transport, cytochrome c to oxygen
		OG0001773	IPR004203	Family Cytochrome c oxidase subunit IV family
		OG0001773	PF02936	Cytochrome c oxidase subunit IV
		OG0001775	GO:0003700;GO:0006355;GO:0043565	DNA-binding transcription factor activity ;regulation of transcription, DNA-templated ;sequence-specific DNA binding
		OG0001775	IPR001766	Domain Fork head domain
		OG0001775	PF00250	Forkhead domain
		OG0001798	IPR008516	Family Na,K-Atpase Interacting protein
		OG0001798	PF05640	Na,K-Atpase Interacting protein
		OG0001832	SignalP-noTM	SignalP-noTM
		OG0001834	GO:0061630	ubiquitin protein ligase activity
		OG0001834	IPR032043;IPR032049	Domain E3 ubiquitin-protein ligase Msl2, zinc RING finger;Domain E3 ubiquitin-protein ligase Msl2, CXC domain
		OG0001834	PF16685;PF16682	zinc RING finger of MSL2;CXC domain of E3 ubiquitin-protein ligase MSL2
		OG0001842	GO:0016020	membrane
		OG0001842	IPR006916	Family Popeye protein
		OG0001842	PF04831	Popeye protein conserved region
		OG0001879	GO:0016021	integral component of membrane
		OG0001879	IPR012858	Domain Dendritic cell-specific transmembrane protein-like
		OG0001879	PF07782	DC-STAMP-like protein
		OG0002139	GO:0009922;GO:0016021	fatty acid elongase activity ;integral component of membrane
		OG0002139	IPR002076	Family ELO family
		OG0002139	PF01151	GNS1/SUR4 family
		OG0002148	GO:0016773;GO:0005975	phosphotransferase activity, alcohol group as acceptor ;carbohydrate metabolic process
		OG0002148	IPR018485;IPR018484	Domain Carbohydrate kinase, FGGY, C-terminal;Domain Carbohydrate kinase, FGGY, N-terminal
		OG0002148	PF00370;PF02782	FGGY family of carbohydrate kinases, N-terminal domain;FGGY family of carbohydrate kinases, C-terminal domain
		OG0002201	GO:0006260;GO:0004748;GO:0005524	DNA replication ;ribonucleoside-diphosphate reductase activity, thioredoxin disulfide as acceptor ;ATP binding
		OG0002201	IPR000788;IPR013509;IPR005144	Domain Ribonucleotide reductase large subunit, C-terminal;Domain Ribonucleotide reductase large subunit, N-terminal;Domain ATP-cone domain
		OG0002201	PF02867;PF03477;PF00317	Ribonucleotide reductase, barrel domain;ATP cone domain;Ribonucleotide reductase, all-alpha domain
		OG0002222	IPR006175	Family YjgF/YER057c/UK114 family
		OG0002222	PF01042	Endoribonuclease L-PSP
		OG0002270	IPR002404	Domain IRS-type PTB domain
		OG0002270	PF02174	PTB domain (IRS-1 type)
		OG0002285	GO:0005839;GO:0051603;GO:0019773;GO:0006511	proteasome core complex ;proteolysis involved in cellular protein catabolic process ;proteasome core complex, alpha-subunit complex ;ubiquitin-dependent protein catabolic process
		OG0002285	IPR001353;IPR000426	Family Proteasome, subunit alpha/beta;Domain Proteasome alpha-subunit, N-terminal domain
		OG0002285	PF00227;PF10584	Proteasome subunit;Proteasome subunit A N-terminal signature
		OG0002377	GO:0003676	nucleic acid binding
		OG0002377	IPR000504	Domain RNA recognition motif domain
		OG0002377	PF00076	RNA recognition motif. (a.k.a. RRM, RBD, or RNP domain)
		OG0002466	IPR000859	Domain CUB domain
		OG0002466	PF00431	CUB domain
		OG0002485	GO:0046983	protein dimerization activity
		OG0002485	IPR034649	Domain Hsp70-interacting protein, N-terminal
		OG0002485	PF18253	Hsp70-interacting protein N N-terminal domain
		OG0002519	IPR000595	Domain Cyclic nucleotide-binding domain
		OG0002519	PF00027	Cyclic nucleotide-binding domain
		OG0002604	IPR008560	Family Protein of unknown function DUF842, eukaryotic
		OG0002604	PF05811	Eukaryotic protein of unknown function (DUF842)
		OG0002713	GO:0003824	catalytic activity
		OG0002713	IPR000644;IPR001093	Domain CBS domain;Domain IMP dehydrogenase/GMP reductase
		OG0002713	PF00571;PF00478	CBS domain;IMP dehydrogenase / GMP reductase domain
		OG0002717	GO:0003677	DNA binding
		OG0002717	IPR001356;IPR003350	Domain Homeobox domain;Domain CUT domain
		OG0002717	PF02376;PF00046	CUT domain;Homeodomain
		OG0002850	GO:0005576;GO:0008061	extracellular region ;chitin binding
		OG0002850	IPR002557	Domain Chitin binding domain
		OG0002850	PF01607	Chitin binding Peritrophin-A domain
		OG0002850	SignalP-noTM	SignalP-noTM
		OG0002960	IPR006631	Family Protein of unknown function DM4/12
		OG0002960	PF07841	DM4/DM12 family
		OG0003054	SignalP-noTM	SignalP-noTM
		OG0003177	IPR010357	Domain Thioredoxin domain-containing protein 17-like domain
		OG0003177	PF06110	Eukaryotic protein of unknown function (DUF953)
		OG0003251	GO:0004415;GO:0005975	hyalurononglucosaminidase activity ;carbohydrate metabolic process
		OG0003251	IPR018155	Family Hyaluronidase
		OG0003251	PF01630	Hyaluronidase
		OG0003431	IPR035587	Domain DUS-like, FMN-binding domain
		OG0003431	PF01207	Dihydrouridine synthase (Dus)
		OG0003463	GO:0031514;GO:0048870	motile cilium ;cell motility
		OG0003463	IPR025593	Domain Growth arrest-specific protein 8 domain
		OG0003463	PF13851	Growth-arrest specific micro-tubule binding
		OG0003562	IPR002068	Domain Alpha crystallin/Hsp20 domain
		OG0003562	PF00011	Hsp20/alpha crystallin family
		OG0003609	GO:0006952	defense response
		OG0003609	IPR001542	Domain Defensin, invertebrate/fungal
		OG0003609	PF01097	Arthropod defensin
		OG0003609	SignalP-noTM	SignalP-noTM
		OG0003865	IPR007632	Family Anoctamin
		OG0003865	PF04547	Calcium-activated chloride channel
		OG0004390	GO:0008080	N-acetyltransferase activity
		OG0004390	IPR000182	Domain GNAT domain
		OG0004390	PF00583	Acetyltransferase (GNAT) family
		OG0004842	GO:0004371;GO:0006071	glycerone kinase activity ;glycerol metabolic process
		OG0004842	IPR004006;IPR004007	Domain DhaK domain;Domain DhaL domain
		OG0004842	PF02733;PF02734	Dak1 domain;DAK2 domain
		OG0004936	IPR021897	Family Cilia- and flagella-associated protein 206
		OG0004936	PF12018	Domain of unknown function
		OG0005497	GO:0016607;GO:0045944;GO:0007219;GO:0003713	nuclear speck ;positive regulation of transcription by RNA polymerase II ;Notch signaling pathway ;transcription coactivator activity
		OG0005497	IPR019082	Domain Neurogenic mastermind-like, N-terminal
		OG0005497	PF09596	MamL-1 domain
		OG0005586	GO:0008017;GO:0005515	microtubule binding ;protein binding
		OG0005586	IPR001715;IPR003108	Domain Calponin homology domain;Domain GAR domain
		OG0005586	PF00307;PF02187	Calponin homology (CH) domain;Growth-Arrest-Specific Protein 2 Domain
		OG0005629	GO:0006508;GO:0004222	proteolysis ;metalloendopeptidase activity
		OG0005629	IPR008753;IPR018497	Domain Peptidase M13, N-terminal domain;Domain Peptidase M13, C-terminal domain
		OG0005629	PF01431;PF05649	Peptidase family M13;Peptidase family M13
		OG0005660	GO:0005525;GO:0003924	GTP binding ;GTPase activity
		OG0005660	IPR001806	Family Small GTPase
		OG0005660	PF00071	Ras family
		OG0005682	GO:0004930;GO:0007186;GO:0016021	G protein-coupled receptor activity ;G protein-coupled receptor signaling pathway ;integral component of membrane
		OG0005682	IPR000276	Family G protein-coupled receptor, rhodopsin-like
		OG0005682	PF00001	7 transmembrane receptor (rhodopsin family)
		OG0005714	IPR020683	Domain Ankyrin repeat-containing domain
		OG0005714	PF12796	Ankyrin repeats (3 copies)
		OG0005829	IPR018902	Family Uncharacterised protein FAM166/UPF0605
		OG0005829	PF10629	Protein of unknown function (DUF2475)
		OG0005848	GO:0005515	protein binding
		OG0005848	IPR001012	Domain UBX domain
		OG0005848	PF00789	UBX domain
		OG0006321	GO:0022904	respiratory electron transport chain
		OG0006321	IPR006806	Family NADH dehydrogenase [ubiquinone] 1 alpha subcomplex subunit 5
		OG0006321	PF04716	ETC complex I subunit conserved region
		OG0006395	GO:0008270;GO:0003676	zinc ion binding ;nucleic acid binding
		OG0006395	IPR000504;IPR001878	Domain RNA recognition motif domain;Domain Zinc finger, CCHC-type
		OG0006395	PF00076;PF00098	RNA recognition motif. (a.k.a. RRM, RBD, or RNP domain);Zinc knuckle
		OG0006830	GO:0007029;GO:0005789	endoplasmic reticulum organization ;endoplasmic reticulum membrane
		OG0006830	IPR009787	Family Protein jagunal
		OG0006830	PF07086	Jagunal, ER re-organisation during oogenesis
		OG0007114	GO:0006355;GO:0003677	regulation of transcription, DNA-templated ;DNA binding
		OG0007114	IPR003150	Domain DNA-binding RFX-type winged-helix domain
		OG0007114	PF02257	RFX DNA-binding domain
		OG0007181	GO:0008190;GO:0045947	eukaryotic initiation factor 4E binding ;negative regulation of translational initiation
		OG0007181	IPR008606	Family Eukaryotic translation initiation factor 4E binding
		OG0007181	PF05456	Eukaryotic translation initiation factor 4E binding protein (EIF4EBP)
		OG0007325	SignalP-noTM	SignalP-noTM
		OG0007445	IPR018108	Repeat Mitochondrial substrate/solute carrier
		OG0007445	PF00153	Mitochondrial carrier protein
		OG0007529	IPR032143	Family BLOC-1-related complex subunit 7
		OG0007529	PF16088	BLOC-1-related complex sub-unit 7
		OG0007885	GO:0005515	protein binding
		OG0007885	IPR001478	Domain PDZ domain
		OG0007885	PF00595	PDZ domain
		OG0008005	IPR013087	Domain Zinc finger C2H2-type
		OG0008005	PF00096	Zinc finger, C2H2 type
		OG0008173	IPR001828	Domain Receptor, ligand binding region
		OG0008173	PF01094	Receptor family ligand binding region
		OG0008294	IPR000008	Domain C2 domain
		OG0008294	PF00168	C2 domain
		OG0008359	GO:0022857;GO:0016020;GO:0055085	transmembrane transporter activity ;membrane ;transmembrane transport
		OG0008359	IPR001734	Family Sodium/solute symporter
		OG0008359	PF00474	Sodium:solute symporter family
		OG0008424	GO:0005515	protein binding
		OG0008424	IPR003877	Domain SPRY domain
		OG0008424	PF00622	SPRY domain
		OG0008476	SignalP-noTM	SignalP-noTM
		OG0008479	GO:0006355;GO:0003677	regulation of transcription, DNA-templated ;DNA binding
		OG0008479	IPR008422	Domain Homeobox KN domain
		OG0008479	PF05920	Homeobox KN domain
		OG0008518	GO:0005085	guanyl-nucleotide exchange factor activity
		OG0008518	IPR000219	Domain Dbl homology (DH) domain
		OG0008518	PF00621	RhoGEF domain
		OG0008872	GO:0016021	integral component of membrane
		OG0008872	IPR018499	Family Tetraspanin/Peripherin
		OG0008872	PF00335	Tetraspanin family
		OG0008938	GO:0019239	deaminase activity
		OG0008938	IPR001365	Domain Adenosine/AMP deaminase domain
		OG0008938	PF00962	Adenosine deaminase
		OG0009000	GO:0022857;GO:0055085	transmembrane transporter activity ;transmembrane transport
		OG0009000	IPR011701	Family Major facilitator superfamily
		OG0009000	PF07690	Major Facilitator Superfamily
		OG0009200	GO:0004497;GO:0016705;GO:0005506;GO:0020037	monooxygenase activity ;oxidoreductase activity, acting on paired donors, with incorporation or reduction of molecular oxygen ;iron ion binding ;heme binding
		OG0009200	IPR001128	Family Cytochrome P450
		OG0009200	PF00067	Cytochrome P450
		OG0009510	IPR003409	Repeat MORN motif
		OG0009510	PF02493	MORN repeat
		OG0009516	IPR023796	Domain Serpin domain
		OG0009516	PF00079	Serpin (serine protease inhibitor)
		OG0009564	GO:0003676	nucleic acid binding
		OG0009564	IPR000504	Domain RNA recognition motif domain
		OG0009564	PF00076	RNA recognition motif. (a.k.a. RRM, RBD, or RNP domain)
		OG0010023	GO:0005515	protein binding
		OG0010023	IPR001810	Domain F-box domain
		OG0010093	GO:0019901	protein kinase binding
		OG0010093	IPR031775	Domain cGMP-dependent protein kinase, interacting domain
		OG0010093	PF15898	cGMP-dependent protein kinase interacting domain
		OG0010095	IPR000873;IPR025110	Domain AMP-dependent synthetase/ligase;Domain AMP-binding enzyme, C-terminal domain
		OG0010095	PF00501;PF13193	AMP-binding enzyme;AMP-binding enzyme C-terminal domain
		OG0010124	GO:0005085	guanyl-nucleotide exchange factor activity
		OG0010124	IPR000219	Domain Dbl homology (DH) domain
		OG0010124	PF00621	RhoGEF domain
		OG0010127	GO:0004743;GO:0000287;GO:0006096;GO:0030955	pyruvate kinase activity ;magnesium ion binding ;glycolytic process ;potassium ion binding
		OG0010127	IPR015793;IPR015795	Domain Pyruvate kinase, barrel;Domain Pyruvate kinase, C-terminal
		OG0010127	PF02887;PF00224	Pyruvate kinase, alpha/beta domain;Pyruvate kinase, barrel domain
		OG0010160	GO:0003677	DNA binding
		OG0010160	IPR001739	Domain Methyl-CpG DNA binding
		OG0010160	PF01429	Methyl-CpG binding domain
		OG0010175	IPR012919	Domain SUN domain
		OG0010175	PF07738	Sad1 / UNC-like C-terminal
		OG0010483	IPR007632	Family Anoctamin
		OG0010483	PF04547	Calcium-activated chloride channel
		OG0010484	GO:0004252;GO:0006508	serine-type endopeptidase activity ;proteolysis
		OG0010484	IPR001254	Domain Serine proteases, trypsin domain
		OG0010484	PF00089	Trypsin
		OG0012868	IPR002018	Domain Carboxylesterase, type B
		OG0012868	PF00135	Carboxylesterase family
		OG0012930	GO:0016020	membrane
		OG0012930	IPR002159	Family CD36 family
		OG0012930	PF01130	CD36 family
		OG0012931	IPR000618	Family Insect cuticle protein
		OG0012931	PF00379	Insect cuticle protein
		OG0012931	SignalP-noTM	SignalP-noTM
		OG0012933	GO:0003677	DNA binding
		OG0012933	IPR007125	Domain Histone H2A/H2B/H3
		OG0012933	PF00125	Core histone H2A/H2B/H3/H4
		OG0016194	GO:0003924;GO:0005525	GTPase activity ;GTP binding
		OG0016194	IPR001806	Family Small GTPase
		OG0016194	PF00071	Ras family
		OG0016196	SignalP-noTM	SignalP-noTM
		OG0016197	SignalP-noTM	SignalP-noTM
		OG0016203	SignalP-TM	SignalP-TM
P.humunus	contraction	OG0000002	GO:0004497;GO:0020037;GO:0016705;GO:0005506	monooxygenase activity ;heme binding ;oxidoreductase activity, acting on paired donors, with incorporation or reduction of molecular oxygen ;iron ion binding
		OG0000002	IPR001128	Family Cytochrome P450
		OG0000002	PF00067	Cytochrome P450
		OG0000007	GO:0016021;GO:0050909	integral component of membrane ;sensory perception of taste
		OG0000007	IPR013604	Family 7TM chemoreceptor
		OG0000007	PF08395	7tm Chemosensory receptor
		OG0000012	IPR000618	Family Insect cuticle protein
		OG0000012	PF00379	Insect cuticle protein
		OG0000048	GO:0006629	lipid metabolic process
		OG0000048	IPR006693	Domain Partial AB-hydrolase lipase domain
		OG0000048	PF04083	Partial alpha/beta-hydrolase lipase region
		OG0000061	GO:0005524;GO:0016887	ATP binding ;ATPase
		OG0000061	IPR013126	Family Heat shock protein 70 family
		OG0000061	PF00012	Hsp70 protein
		OG0000072	GO:0016020;GO:0005272;GO:0006814	membrane ;sodium channel activity ;sodium ion transport
		OG0000072	IPR001873	Family Epithelial sodium channel
		OG0000072	PF00858	Amiloride-sensitive sodium channel
		OG0000077	GO:0016021;GO:0050912;GO:0008527	integral component of membrane ;detection of chemical stimulus involved in sensory perception of taste ;taste receptor activity
		OG0000077	IPR009318	Family Gustatory receptor
		OG0000077	PF06151	Trehalose receptor
		OG0000086	GO:0006334;GO:0003677;GO:0000786	nucleosome assembly ;DNA binding ;nucleosome
		OG0000086	IPR005818	Domain Linker histone H1/H5, domain H15
		OG0000086	PF00538	linker histone H1 and H5 family
		OG0000099	IPR029526	Domain PiggyBac transposable element-derived protein
		OG0000099	PF13843	Transposase IS4
		OG0000122	IPR006578	Domain MADF domain
		OG0000122	PF10545	Alcohol dehydrogenase transcription factor Myb/SANT-like
		OG0000166	GO:0016791	phosphatase activity
		OG0000166	IPR001952	Family Alkaline phosphatase
		OG0000166	PF00245	Alkaline phosphatase
		OG0000166	SignalP-noTM	SignalP-noTM
		OG0000326	GO:0006508;GO:0004181;GO:0008270	proteolysis ;metallocarboxypeptidase activity ;zinc ion binding
		OG0000326	IPR000834;IPR003146	Domain Peptidase M14, carboxypeptidase A;Domain Carboxypeptidase, activation peptide
		OG0000326	PF00246;PF02244	Zinc carboxypeptidase;Carboxypeptidase activation peptide
		OG0000337	IPR002018	Domain Carboxylesterase, type B
		OG0000337	PF00135	Carboxylesterase family
		OG0000399	GO:0005549	odorant binding
		OG0000399	IPR006170	Family Pheromone/general odorant binding protein
		OG0000399	PF01395	PBP/GOBP family
		OG0000399	SignalP-noTM	SignalP-noTM
		OG0000461	IPR022727	Family Pupal cuticle protein C1
		OG0000461	PF11018	Pupal cuticle protein C1
		OG0000640	GO:0016491	oxidoreductase activity
		OG0000640	IPR002347	Family Short-chain dehydrogenase/reductase SDR
		OG0000640	PF00106	short chain dehydrogenase
		OG0000896	IPR000618	Family Insect cuticle protein
		OG0000896	PF00379	Insect cuticle protein
		OG0001556	SignalP-noTM	SignalP-noTM
