# Supplementary material for: A chromosome-level genome of the booklouse, Liposcelis brunnea, provides insight into louse evolution and environmental stress adaptation
Source: Gigascience. 2022 Jul 19;11:giac062. doi: 10.1093/gigascience/giac062 (PMC9295366; doi:10.1093/gigascience/giac062)
Supplement: giac062_Supplemental_Tables [file giac062_supplemental_tables.zip › Table S2.xlsx]

## Sheet: Sheet1
Table S2. Differential expressed genes in P450 gene family during phosphine fumigation.
	sampleA	sampleB	logFC	logCPM	PValue	FDR
Lbru_002255-RA	phosphine	control	1.46585	4.27421	9.17042e-09	5.67128e-08
Lbru_003318-RA	phosphine	control	2.40336	1.26801	0.000918771	0.00225379
Lbru_003319-RA	phosphine	control	1.72861	5.80674	2.10959e-05	7.07083e-05
Lbru_007079-RA	phosphine	control	1.86752	5.2716	0.00438336	0.00936502
Lbru_007080-RA	phosphine	control	1.58256	1.8418	1.63305e-08	9.62285e-08
Lbru_009421-RA	phosphine	control	-1.46786	3.59442	1.97227e-06	7.98017e-06
Lbru_011129-RA	phosphine	control	2.67859	1.8134	0.000949642	0.00232094
Lbru_011130-RA	phosphine	control	2.31064	0.567489	0.00534398	0.0112049
Lbru_011132-RA	phosphine	control	-1.24555	1.43405	6.76689e-07	2.97771e-06
Lbru_011201-RA	phosphine	control	-1.20209	2.55686	6.31932e-06	2.32909e-05
Lbru_011632-RA	phosphine	control	1.95379	1.20656	8.58817e-15	1.33434e-13
